# Supplementary material for: Reversible gel–sol photoswitching with an overcrowded alkene-based bis-urea supergelator
Source: Chem Sci. 2016 Mar 22;7(7):4341–6. doi: 10.1039/c6sc00659k (PMC6013809; doi:10.1039/c6sc00659k)
Supplement: SC-007-C6SC00659K-s002 [file SC-007-C6SC00659K-s002.cif]

# Electronic Supplementary Material (ESI) for Chemical Science.
# This journal is © The Royal Society of Chemistry 2016

####################################################################### 
# 
# This file contains crystal structure data downloaded from the 
# Cambridge Structural Database (CSD) hosted by the Cambridge 
# Crystallographic Data Centre (CCDC).
# 
# Full information about CCDC data access policies and citation 
# guidelines are available at http://www.ccdc.cam.ac.uk/access/V1 
# 
# Audit and citation data items may have been added by the CCDC. 
# Please retain this information to preserve the provenance of 
# this file and to allow appropriate attribution of the data. 
# 
#######################################################################

data_mo_molan382_0m
_database_code_depnum_ccdc_archive 'CCDC 1452254'
_audit_update_record             
;
2016-02-08 deposited with the CCDC.
2016-03-22 downloaded from the CCDC.
;

_audit_creation_method           SHELXL-2014/6
_chemical_name_systematic        ?
_chemical_name_common            ?
_chemical_melting_point          515
_chemical_formula_moiety         ?
_chemical_formula_sum            'C38 H56 N4 O2'
_chemical_formula_weight         600.86

loop_
_atom_type_symbol
_atom_type_description
_atom_type_scat_dispersion_real
_atom_type_scat_dispersion_imag
_atom_type_scat_source
C C 0.0033 0.0016 'International Tables Vol C Tables 4.2.6.8 and 6.1.1.4'
N N 0.0061 0.0033 'International Tables Vol C Tables 4.2.6.8 and 6.1.1.4'
O O 0.0106 0.0060 'International Tables Vol C Tables 4.2.6.8 and 6.1.1.4'
H H 0.0000 0.0000 'International Tables Vol C Tables 4.2.6.8 and 6.1.1.4'

_space_group_crystal_system      monoclinic
_space_group_IT_number           14
_space_group_name_H-M_alt        'P 21/n'
_space_group_name_Hall           '-P 2yn'

_shelx_space_group_comment       
;
The symmetry employed for this shelxl refinement is uniquely defined
by the following loop, which should always be used as a source of
symmetry information in preference to the above space-group names.
They are only intended as comments.
;

loop_
_space_group_symop_operation_xyz
'x, y, z'
'-x+1/2, y+1/2, -z+1/2'
'-x, -y, -z'
'x-1/2, -y-1/2, z-1/2'

_cell_length_a                   18.6106(6)
_cell_length_b                   9.3237(3)
_cell_length_c                   20.2857(6)
_cell_angle_alpha                90
_cell_angle_beta                 98.9410(10)
_cell_angle_gamma                90
_cell_volume                     3477.20(19)
_cell_formula_units_Z            4
_cell_measurement_temperature    100(2)
_cell_measurement_reflns_used    5420
_cell_measurement_theta_min      3.08
_cell_measurement_theta_max      27.09

_exptl_crystal_description       needle
_exptl_crystal_colour            colourless
_exptl_crystal_density_meas      ?
_exptl_crystal_density_method    ?
_exptl_crystal_density_diffrn    1.148
_exptl_crystal_F_000             1312
_exptl_transmission_factor_min   ?
_exptl_transmission_factor_max   ?
_exptl_crystal_size_max          0.310
_exptl_crystal_size_mid          0.110
_exptl_crystal_size_min          0.100
_exptl_absorpt_coefficient_mu    0.071
_shelx_estimated_absorpt_T_min   0.978
_shelx_estimated_absorpt_T_max   0.993
_exptl_absorpt_correction_type   multi-scan
_exptl_absorpt_correction_T_min  0.6986
_exptl_absorpt_correction_T_max  0.7455
_exptl_absorpt_process_details   SADABS
_exptl_absorpt_special_details   ?
_diffrn_ambient_temperature      100(2)
_diffrn_radiation_wavelength     0.71073
_diffrn_radiation_type           MoK\a
_diffrn_source                   ?
_diffrn_measurement_device_type  'Bruker APEX-II CCD'
_diffrn_measurement_method       '\f and \w scans'
_diffrn_detector_area_resol_mean ?
_diffrn_reflns_number            38948
_diffrn_reflns_av_unetI/netI     0.0285
_diffrn_reflns_av_R_equivalents  0.0453
_diffrn_reflns_limit_h_min       -23
_diffrn_reflns_limit_h_max       23
_diffrn_reflns_limit_k_min       -8
_diffrn_reflns_limit_k_max       11
_diffrn_reflns_limit_l_min       -25
_diffrn_reflns_limit_l_max       25
_diffrn_reflns_theta_min         2.984
_diffrn_reflns_theta_max         26.372
_diffrn_reflns_theta_full        25.242
_diffrn_measured_fraction_theta_max 0.955
_diffrn_measured_fraction_theta_full 0.956
_diffrn_reflns_Laue_measured_fraction_max 0.955
_diffrn_reflns_Laue_measured_fraction_full 0.956
_diffrn_reflns_point_group_measured_fraction_max 0.955
_diffrn_reflns_point_group_measured_fraction_full 0.956
_reflns_number_total             6792
_reflns_number_gt                5241
_reflns_threshold_expression     'I > 2\s(I)'
_reflns_Friedel_coverage         0.000
_reflns_Friedel_fraction_max     .
_reflns_Friedel_fraction_full    .

_reflns_special_details          
;
 Reflections were merged by SHELXL according to the crystal
 class for the calculation of statistics and refinement.
 
 _reflns_Friedel_fraction is defined as the number of unique
 Friedel pairs measured divided by the number that would be
 possible theoretically, ignoring centric projections and
 systematic absences.
;

_computing_data_collection       'Bruker APEX2'
_computing_cell_refinement       'Bruker SAINT'
_computing_data_reduction        'Bruker SAINT'
_computing_structure_solution    'SHELXS-97 (Sheldrick 2008)'
_computing_structure_refinement  'SHELXL-2014 (Sheldrick 2014)'
_computing_molecular_graphics    ?
_computing_publication_material  ?
_refine_special_details          ?
_refine_ls_structure_factor_coef Fsqd
_refine_ls_matrix_type           full
_refine_ls_weighting_scheme      calc
_refine_ls_weighting_details     
'w=1/[\s^2^(Fo^2^)+(0.0734P)^2^+3.3757P] where P=(Fo^2^+2Fc^2^)/3'
_atom_sites_solution_primary     ?
_atom_sites_solution_secondary   ?
_atom_sites_solution_hydrogens   geom
_refine_ls_hydrogen_treatment    constr
_refine_ls_extinction_method     none
_refine_ls_extinction_coef       .
_refine_ls_number_reflns         6792
_refine_ls_number_parameters     405
_refine_ls_number_restraints     0
_refine_ls_R_factor_all          0.0755
_refine_ls_R_factor_gt           0.0548
_refine_ls_wR_factor_ref         0.1566
_refine_ls_wR_factor_gt          0.1405
_refine_ls_goodness_of_fit_ref   1.035
_refine_ls_restrained_S_all      1.035
_refine_ls_shift/su_max          0.004
_refine_ls_shift/su_mean         0.000

loop_
_atom_site_label
_atom_site_type_symbol
_atom_site_fract_x
_atom_site_fract_y
_atom_site_fract_z
_atom_site_U_iso_or_equiv
_atom_site_adp_type
_atom_site_occupancy
_atom_site_site_symmetry_order
_atom_site_calc_flag
_atom_site_refinement_flags_posn
_atom_site_refinement_flags_adp
_atom_site_refinement_flags_occupancy
_atom_site_disorder_assembly
_atom_site_disorder_group
O1 O 1.01861(8) 0.67920(15) 0.72745(7) 0.0215(3) Uani 1 1 d . . . . .
O2 O 0.47930(8) 0.32369(15) 0.20718(7) 0.0212(3) Uani 1 1 d . . . . .
N1 N 0.98153(9) 0.47814(19) 0.66627(8) 0.0181(4) Uani 1 1 d . . . . .
H1 H 0.9809 0.3838 0.6673 0.022 Uiso 1 1 calc R U . . .
N2 N 1.02361(9) 0.45966(19) 0.77731(8) 0.0213(4) Uani 1 1 d . . . . .
H2A H 1.0157 0.3673 0.7711 0.026 Uiso 1 1 calc R U . . .
N3 N 0.55301(9) 0.50927(19) 0.25091(8) 0.0178(4) Uani 1 1 d . . . . .
H3 H 0.5543 0.6030 0.2562 0.021 Uiso 1 1 calc R U . . .
N4 N 0.45736(9) 0.55115(19) 0.16803(8) 0.0187(4) Uani 1 1 d . . . . .
H4 H 0.4752 0.6383 0.1665 0.022 Uiso 1 1 calc R U . . .
C1 C 0.78988(10) 0.5556(2) 0.46355(9) 0.0145(4) Uani 1 1 d . . . . .
C2 C 0.78145(10) 0.6944(2) 0.42387(9) 0.0172(4) Uani 1 1 d . . . . .
H2 H 0.7531 0.6781 0.3784 0.021 Uiso 1 1 calc R U . . .
C3 C 0.86173(11) 0.7309(2) 0.41940(9) 0.0197(4) Uani 1 1 d . . . . .
H3A H 0.8780 0.6825 0.3808 0.024 Uiso 1 1 calc R U . . .
H3B H 0.8688 0.8356 0.4157 0.024 Uiso 1 1 calc R U . . .
C4 C 0.90158(10) 0.6737(2) 0.48457(9) 0.0155(4) Uani 1 1 d . . . . .
C5 C 0.97166(10) 0.7079(2) 0.51515(9) 0.0155(4) Uani 1 1 d . . . . .
C6 C 0.99764(10) 0.6395(2) 0.57523(10) 0.0172(4) Uani 1 1 d . . . . .
H6 H 1.0461 0.6570 0.5963 0.021 Uiso 1 1 calc R U . . .
C7 C 0.95404(10) 0.5464(2) 0.60481(9) 0.0154(4) Uani 1 1 d . . . . .
C8 C 0.88257(10) 0.5132(2) 0.57463(9) 0.0143(4) Uani 1 1 d . . . . .
C9 C 0.85840(10) 0.5741(2) 0.51203(9) 0.0146(4) Uani 1 1 d . . . . .
C10 C 0.74741(11) 0.8145(2) 0.45998(10) 0.0214(4) Uani 1 1 d . . . . .
H10A H 0.7375 0.8972 0.4302 0.032 Uiso 1 1 calc R U . . .
H10B H 0.7811 0.8428 0.4999 0.032 Uiso 1 1 calc R U . . .
H10C H 0.7018 0.7805 0.4731 0.032 Uiso 1 1 calc R U . . .
C11 C 1.01854(11) 0.8093(2) 0.48248(10) 0.0212(4) Uani 1 1 d . . . . .
H11A H 1.0379 0.7593 0.4466 0.032 Uiso 1 1 calc R U . . .
H11B H 1.0589 0.8432 0.5157 0.032 Uiso 1 1 calc R U . . .
H11C H 0.9893 0.8914 0.4639 0.032 Uiso 1 1 calc R U . . .
C12 C 0.83373(10) 0.4282(2) 0.61262(9) 0.0168(4) Uani 1 1 d . . . . .
H12A H 0.7830 0.4402 0.5915 0.025 Uiso 1 1 calc R U . . .
H12B H 0.8394 0.4625 0.6588 0.025 Uiso 1 1 calc R U . . .
H12C H 0.8470 0.3265 0.6123 0.025 Uiso 1 1 calc R U . . .
C13 C 1.00893(10) 0.5485(2) 0.72414(9) 0.0168(4) Uani 1 1 d . . . . .
C14 C 1.05190(13) 0.5097(3) 0.84436(10) 0.0281(5) Uani 1 1 d . . . . .
H14A H 1.0300 0.6036 0.8524 0.034 Uiso 1 1 calc R U . . .
H14B H 1.1053 0.5221 0.8491 0.034 Uiso 1 1 calc R U . . .
C15 C 1.03352(14) 0.3999(3) 0.89527(12) 0.0349(6) Uani 1 1 d . . . . .
H15A H 1.0521 0.3048 0.8842 0.042 Uiso 1 1 calc R U . . .
H15B H 1.0589 0.4270 0.9401 0.042 Uiso 1 1 calc R U . . .
C16 C 0.95344(16) 0.3878(4) 0.89771(14) 0.0475(7) Uani 1 1 d . . . . .
H16A H 0.9271 0.3869 0.8514 0.057 Uiso 1 1 calc R U . . .
H16B H 0.9378 0.4744 0.9199 0.057 Uiso 1 1 calc R U . . .
C17 C 0.93048(17) 0.2532(4) 0.93460(16) 0.0528(8) Uani 1 1 d . . . . .
H17A H 0.9600 0.2489 0.9796 0.063 Uiso 1 1 calc R U . . .
H17B H 0.8789 0.2639 0.9405 0.063 Uiso 1 1 calc R U . . .
C18 C 0.93904(18) 0.1130(4) 0.89896(17) 0.0556(8) Uani 1 1 d . . . . .
H18A H 0.9134 0.1203 0.8525 0.067 Uiso 1 1 calc R U . . .
H18B H 0.9913 0.0972 0.8971 0.067 Uiso 1 1 calc R U . . .
C19 C 0.9101(2) -0.0135(5) 0.9319(2) 0.0740(11) Uani 1 1 d . . . . .
H19A H 0.8583 0.0009 0.9337 0.111 Uiso 1 1 calc R U . . .
H19B H 0.9366 -0.0240 0.9773 0.111 Uiso 1 1 calc R U . . .
H19C H 0.9164 -0.1004 0.9062 0.111 Uiso 1 1 calc R U . . .
C20 C 0.75591(10) 0.4314(2) 0.44434(9) 0.0139(4) Uani 1 1 d . . . . .
C21 C 0.78261(10) 0.2834(2) 0.46852(9) 0.0162(4) Uani 1 1 d . . . . .
H21 H 0.8313 0.2895 0.4972 0.019 Uiso 1 1 calc R U . . .
C22 C 0.78843(10) 0.2089(2) 0.40114(9) 0.0178(4) Uani 1 1 d . . . . .
H22A H 0.8356 0.2301 0.3864 0.021 Uiso 1 1 calc R U . . .
H22B H 0.7826 0.1037 0.4043 0.021 Uiso 1 1 calc R U . . .
C23 C 0.72591(10) 0.2750(2) 0.35468(9) 0.0148(4) Uani 1 1 d . . . . .
C24 C 0.69209(10) 0.2233(2) 0.29348(9) 0.0167(4) Uani 1 1 d . . . . .
C25 C 0.63514(10) 0.3046(2) 0.25954(9) 0.0172(4) Uani 1 1 d . . . . .
H25 H 0.6124 0.2743 0.2166 0.021 Uiso 1 1 calc R U . . .
C26 C 0.61082(10) 0.4285(2) 0.28688(9) 0.0147(4) Uani 1 1 d . . . . .
C27 C 0.64408(10) 0.4808(2) 0.34938(9) 0.0136(4) Uani 1 1 d . . . . .
C28 C 0.70453(10) 0.4038(2) 0.38136(9) 0.0137(4) Uani 1 1 d . . . . .
C29 C 0.72816(11) 0.2030(2) 0.50461(10) 0.0200(4) Uani 1 1 d . . . . .
H29A H 0.6826 0.1886 0.4739 0.030 Uiso 1 1 calc R U . . .
H29B H 0.7185 0.2594 0.5431 0.030 Uiso 1 1 calc R U . . .
H29C H 0.7485 0.1097 0.5199 0.030 Uiso 1 1 calc R U . . .
C30 C 0.71621(12) 0.0856(2) 0.26448(10) 0.0249(5) Uani 1 1 d . . . . .
H30A H 0.6825 0.0612 0.2240 0.037 Uiso 1 1 calc R U . . .
H30B H 0.7166 0.0082 0.2972 0.037 Uiso 1 1 calc R U . . .
H30C H 0.7652 0.0980 0.2534 0.037 Uiso 1 1 calc R U . . .
C31 C 0.61263(11) 0.6084(2) 0.37999(10) 0.0198(4) Uani 1 1 d . . . . .
H31A H 0.6276 0.6965 0.3595 0.030 Uiso 1 1 calc R U . . .
H31B H 0.6303 0.6103 0.4281 0.030 Uiso 1 1 calc R U . . .
H31C H 0.5594 0.6017 0.3723 0.030 Uiso 1 1 calc R U . . .
C32 C 0.49508(10) 0.4524(2) 0.20837(9) 0.0166(4) Uani 1 1 d . . . . .
C33 C 0.38816(10) 0.5174(2) 0.12704(10) 0.0196(4) Uani 1 1 d . . . . .
H33A H 0.3867 0.4136 0.1166 0.024 Uiso 1 1 calc R U . . .
H33B H 0.3845 0.5706 0.0844 0.024 Uiso 1 1 calc R U . . .
C34 C 0.32310(11) 0.5552(2) 0.16097(11) 0.0226(4) Uani 1 1 d . . . . .
H34A H 0.2789 0.5100 0.1361 0.027 Uiso 1 1 calc R U . . .
H34B H 0.3308 0.5152 0.2067 0.027 Uiso 1 1 calc R U . . .
C35 C 0.31086(12) 0.7159(2) 0.16470(11) 0.0266(5) Uani 1 1 d . . . . .
H35A H 0.2957 0.7531 0.1189 0.032 Uiso 1 1 calc R U . . .
H35B H 0.3575 0.7625 0.1830 0.032 Uiso 1 1 calc R U . . .
C36 C 0.25363(13) 0.7582(3) 0.20767(13) 0.0352(6) Uani 1 1 d . . . . .
H36A H 0.2406 0.8602 0.1992 0.042 Uiso 1 1 calc R U . . .
H36B H 0.2092 0.7004 0.1937 0.042 Uiso 1 1 calc R U . . .
C37 C 0.27791(15) 0.7376(3) 0.28187(13) 0.0405(6) Uani 1 1 d . . . . .
H37A H 0.2368 0.7606 0.3058 0.049 Uiso 1 1 calc R U . . .
H37B H 0.2908 0.6356 0.2906 0.049 Uiso 1 1 calc R U . . .
C38 C 0.34229(17) 0.8297(4) 0.30935(14) 0.0509(8) Uani 1 1 d . . . . .
H38A H 0.3857 0.7950 0.2925 0.076 Uiso 1 1 calc R U . . .
H38B H 0.3503 0.8246 0.3582 0.076 Uiso 1 1 calc R U . . .
H38C H 0.3327 0.9293 0.2952 0.076 Uiso 1 1 calc R U . . .

loop_
_atom_site_aniso_label
_atom_site_aniso_U_11
_atom_site_aniso_U_22
_atom_site_aniso_U_33
_atom_site_aniso_U_23
_atom_site_aniso_U_13
_atom_site_aniso_U_12
O1 0.0305(8) 0.0083(8) 0.0232(7) 0.0001(5) -0.0032(6) -0.0010(6)
O2 0.0269(7) 0.0093(8) 0.0253(7) -0.0015(6) -0.0027(6) -0.0012(6)
N1 0.0241(8) 0.0084(9) 0.0193(8) 0.0016(6) -0.0047(6) -0.0013(6)
N2 0.0327(9) 0.0088(9) 0.0194(8) -0.0003(6) -0.0055(7) -0.0014(7)
N3 0.0228(8) 0.0069(9) 0.0210(8) -0.0014(6) -0.0050(6) 0.0008(6)
N4 0.0199(8) 0.0110(9) 0.0225(8) 0.0012(6) -0.0049(6) -0.0012(6)
C1 0.0180(9) 0.0114(10) 0.0140(8) 0.0006(7) 0.0021(7) 0.0011(7)
C2 0.0236(10) 0.0108(11) 0.0159(9) 0.0006(7) -0.0009(7) -0.0029(8)
C3 0.0258(10) 0.0160(12) 0.0166(9) 0.0030(8) 0.0013(8) -0.0052(8)
C4 0.0221(10) 0.0096(11) 0.0151(9) -0.0018(7) 0.0035(7) -0.0006(7)
C5 0.0187(9) 0.0112(11) 0.0173(9) -0.0019(7) 0.0046(7) -0.0003(7)
C6 0.0165(9) 0.0122(11) 0.0220(10) -0.0027(8) 0.0005(7) -0.0001(7)
C7 0.0207(9) 0.0099(10) 0.0146(9) -0.0012(7) -0.0003(7) 0.0021(7)
C8 0.0184(9) 0.0079(10) 0.0164(9) -0.0013(7) 0.0027(7) 0.0009(7)
C9 0.0178(9) 0.0094(10) 0.0164(9) -0.0027(7) 0.0026(7) -0.0003(7)
C10 0.0273(11) 0.0107(11) 0.0237(10) 0.0000(8) -0.0037(8) -0.0003(8)
C11 0.0213(10) 0.0165(12) 0.0264(11) 0.0018(8) 0.0058(8) -0.0018(8)
C12 0.0227(10) 0.0126(11) 0.0147(9) 0.0014(7) 0.0019(7) 0.0001(8)
C13 0.0156(9) 0.0123(11) 0.0216(10) 0.0007(8) 0.0002(7) 0.0004(7)
C14 0.0393(13) 0.0175(13) 0.0235(11) -0.0012(9) -0.0079(9) -0.0021(9)
C15 0.0438(14) 0.0314(15) 0.0273(12) 0.0023(10) -0.0007(10) 0.0041(11)
C16 0.0517(16) 0.049(2) 0.0452(16) 0.0126(13) 0.0172(13) 0.0181(14)
C17 0.0526(17) 0.058(2) 0.0532(18) 0.0108(15) 0.0242(14) 0.0075(15)
C18 0.0529(18) 0.050(2) 0.067(2) 0.0064(16) 0.0175(15) 0.0014(15)
C19 0.062(2) 0.070(3) 0.092(3) 0.006(2) 0.017(2) -0.0157(19)
C20 0.0142(8) 0.0125(10) 0.0148(9) 0.0012(7) 0.0016(7) 0.0013(7)
C21 0.0179(9) 0.0105(11) 0.0190(9) -0.0004(7) -0.0008(7) 0.0011(7)
C22 0.0189(9) 0.0116(11) 0.0222(10) -0.0013(7) 0.0014(7) 0.0034(7)
C23 0.0160(9) 0.0108(11) 0.0179(9) 0.0005(7) 0.0033(7) 0.0002(7)
C24 0.0212(9) 0.0132(11) 0.0166(9) -0.0015(7) 0.0057(7) 0.0012(7)
C25 0.0223(10) 0.0164(11) 0.0125(9) -0.0021(7) 0.0014(7) -0.0001(8)
C26 0.0162(9) 0.0107(11) 0.0166(9) 0.0018(7) 0.0008(7) -0.0013(7)
C27 0.0161(9) 0.0087(10) 0.0163(9) 0.0001(7) 0.0037(7) -0.0013(7)
C28 0.0153(9) 0.0094(10) 0.0163(9) 0.0007(7) 0.0024(7) -0.0018(7)
C29 0.0280(10) 0.0113(11) 0.0198(10) 0.0020(7) 0.0012(8) -0.0023(8)
C30 0.0322(11) 0.0212(13) 0.0206(10) -0.0061(8) 0.0022(8) 0.0088(9)
C31 0.0214(10) 0.0150(11) 0.0217(10) -0.0037(8) -0.0009(8) 0.0032(8)
C32 0.0204(9) 0.0118(11) 0.0170(9) -0.0018(7) 0.0013(7) 0.0018(7)
C33 0.0199(9) 0.0179(12) 0.0190(10) -0.0024(8) -0.0033(7) 0.0015(8)
C34 0.0233(10) 0.0174(12) 0.0265(10) -0.0011(8) 0.0019(8) -0.0020(8)
C35 0.0290(11) 0.0196(13) 0.0318(12) 0.0000(9) 0.0068(9) 0.0012(9)
C36 0.0307(12) 0.0220(14) 0.0558(16) -0.0053(11) 0.0161(11) -0.0008(10)
C37 0.0531(16) 0.0264(15) 0.0497(16) -0.0038(11) 0.0317(13) -0.0048(12)
C38 0.0644(19) 0.054(2) 0.0384(15) -0.0074(13) 0.0197(13) -0.0143(15)

_geom_special_details            
;
 All esds (except the esd in the dihedral angle between two l.s. planes)
 are estimated using the full covariance matrix.  The cell esds are taken
 into account individually in the estimation of esds in distances, angles
 and torsion angles; correlations between esds in cell parameters are only
 used when they are defined by crystal symmetry.  An approximate (isotropic)
 treatment of cell esds is used for estimating esds involving l.s. planes.
;

loop_
_geom_bond_atom_site_label_1
_geom_bond_atom_site_label_2
_geom_bond_distance
_geom_bond_site_symmetry_2
_geom_bond_publ_flag
O1 C13 1.232(3) . ?
O2 C32 1.235(2) . ?
N1 C13 1.372(2) . ?
N1 C7 1.422(2) . ?
N1 H1 0.8800 . ?
N2 C13 1.354(3) . ?
N2 C14 1.457(3) . ?
N2 H2A 0.8800 . ?
N3 C32 1.378(2) . ?
N3 C26 1.419(2) . ?
N3 H3 0.8800 . ?
N4 C32 1.353(3) . ?
N4 C33 1.455(2) . ?
N4 H4 0.8800 . ?
C1 C20 1.348(3) . ?
C1 C9 1.494(2) . ?
C1 C2 1.519(3) . ?
C2 C10 1.528(3) . ?
C2 C3 1.549(3) . ?
C2 H2 1.0000 . ?
C3 C4 1.509(3) . ?
C3 H3A 0.9900 . ?
C3 H3B 0.9900 . ?
C4 C5 1.392(3) . ?
C4 C9 1.399(3) . ?
C5 C6 1.394(3) . ?
C5 C11 1.508(3) . ?
C6 C7 1.387(3) . ?
C6 H6 0.9500 . ?
C7 C8 1.410(3) . ?
C8 C9 1.400(3) . ?
C8 C12 1.505(3) . ?
C10 H10A 0.9800 . ?
C10 H10B 0.9800 . ?
C10 H10C 0.9800 . ?
C11 H11A 0.9800 . ?
C11 H11B 0.9800 . ?
C11 H11C 0.9800 . ?
C12 H12A 0.9800 . ?
C12 H12B 0.9800 . ?
C12 H12C 0.9800 . ?
C14 C15 1.530(3) . ?
C14 H14A 0.9900 . ?
C14 H14B 0.9900 . ?
C15 C16 1.503(4) . ?
C15 H15A 0.9900 . ?
C15 H15B 0.9900 . ?
C16 C17 1.555(4) . ?
C16 H16A 0.9900 . ?
C16 H16B 0.9900 . ?
C17 C18 1.514(5) . ?
C17 H17A 0.9900 . ?
C17 H17B 0.9900 . ?
C18 C19 1.496(5) . ?
C18 H18A 0.9900 . ?
C18 H18B 0.9900 . ?
C19 H19A 0.9800 . ?
C19 H19B 0.9800 . ?
C19 H19C 0.9800 . ?
C20 C28 1.494(2) . ?
C20 C21 1.522(3) . ?
C21 C29 1.535(3) . ?
C21 C22 1.552(3) . ?
C21 H21 1.0000 . ?
C22 C23 1.510(3) . ?
C22 H22A 0.9900 . ?
C22 H22B 0.9900 . ?
C23 C24 1.388(3) . ?
C23 C28 1.400(3) . ?
C24 C25 1.395(3) . ?
C24 C30 1.509(3) . ?
C25 C26 1.388(3) . ?
C25 H25 0.9500 . ?
C26 C27 1.409(3) . ?
C27 C28 1.405(3) . ?
C27 C31 1.502(3) . ?
C29 H29A 0.9800 . ?
C29 H29B 0.9800 . ?
C29 H29C 0.9800 . ?
C30 H30A 0.9800 . ?
C30 H30B 0.9800 . ?
C30 H30C 0.9800 . ?
C31 H31A 0.9800 . ?
C31 H31B 0.9800 . ?
C31 H31C 0.9800 . ?
C33 C34 1.524(3) . ?
C33 H33A 0.9900 . ?
C33 H33B 0.9900 . ?
C34 C35 1.519(3) . ?
C34 H34A 0.9900 . ?
C34 H34B 0.9900 . ?
C35 C36 1.529(3) . ?
C35 H35A 0.9900 . ?
C35 H35B 0.9900 . ?
C36 C37 1.515(4) . ?
C36 H36A 0.9900 . ?
C36 H36B 0.9900 . ?
C37 C38 1.509(4) . ?
C37 H37A 0.9900 . ?
C37 H37B 0.9900 . ?
C38 H38A 0.9800 . ?
C38 H38B 0.9800 . ?
C38 H38C 0.9800 . ?

loop_
_geom_angle_atom_site_label_1
_geom_angle_atom_site_label_2
_geom_angle_atom_site_label_3
_geom_angle
_geom_angle_site_symmetry_1
_geom_angle_site_symmetry_3
_geom_angle_publ_flag
C13 N1 C7 124.83(18) . . ?
C13 N1 H1 117.6 . . ?
C7 N1 H1 117.6 . . ?
C13 N2 C14 123.15(19) . . ?
C13 N2 H2A 118.4 . . ?
C14 N2 H2A 118.4 . . ?
C32 N3 C26 125.10(18) . . ?
C32 N3 H3 117.5 . . ?
C26 N3 H3 117.5 . . ?
C32 N4 C33 121.90(17) . . ?
C32 N4 H4 119.0 . . ?
C33 N4 H4 119.0 . . ?
C20 C1 C9 127.11(17) . . ?
C20 C1 C2 125.01(16) . . ?
C9 C1 C2 104.94(15) . . ?
C1 C2 C10 112.73(16) . . ?
C1 C2 C3 101.35(15) . . ?
C10 C2 C3 110.04(17) . . ?
C1 C2 H2 110.8 . . ?
C10 C2 H2 110.8 . . ?
C3 C2 H2 110.8 . . ?
C4 C3 C2 102.61(15) . . ?
C4 C3 H3A 111.2 . . ?
C2 C3 H3A 111.2 . . ?
C4 C3 H3B 111.2 . . ?
C2 C3 H3B 111.2 . . ?
H3A C3 H3B 109.2 . . ?
C5 C4 C9 122.11(17) . . ?
C5 C4 C3 127.47(18) . . ?
C9 C4 C3 110.42(16) . . ?
C4 C5 C6 117.29(18) . . ?
C4 C5 C11 120.94(17) . . ?
C6 C5 C11 121.70(17) . . ?
C7 C6 C5 121.19(17) . . ?
C7 C6 H6 119.4 . . ?
C5 C6 H6 119.4 . . ?
C6 C7 C8 121.72(17) . . ?
C6 C7 N1 120.29(17) . . ?
C8 C7 N1 117.97(17) . . ?
C9 C8 C7 116.95(17) . . ?
C9 C8 C12 122.93(16) . . ?
C7 C8 C12 119.83(16) . . ?
C4 C9 C8 120.46(17) . . ?
C4 C9 C1 107.38(16) . . ?
C8 C9 C1 132.15(17) . . ?
C2 C10 H10A 109.5 . . ?
C2 C10 H10B 109.5 . . ?
H10A C10 H10B 109.5 . . ?
C2 C10 H10C 109.5 . . ?
H10A C10 H10C 109.5 . . ?
H10B C10 H10C 109.5 . . ?
C5 C11 H11A 109.5 . . ?
C5 C11 H11B 109.5 . . ?
H11A C11 H11B 109.5 . . ?
C5 C11 H11C 109.5 . . ?
H11A C11 H11C 109.5 . . ?
H11B C11 H11C 109.5 . . ?
C8 C12 H12A 109.5 . . ?
C8 C12 H12B 109.5 . . ?
H12A C12 H12B 109.5 . . ?
C8 C12 H12C 109.5 . . ?
H12A C12 H12C 109.5 . . ?
H12B C12 H12C 109.5 . . ?
O1 C13 N2 123.51(18) . . ?
O1 C13 N1 123.47(18) . . ?
N2 C13 N1 113.02(18) . . ?
N2 C14 C15 109.24(19) . . ?
N2 C14 H14A 109.8 . . ?
C15 C14 H14A 109.8 . . ?
N2 C14 H14B 109.8 . . ?
C15 C14 H14B 109.8 . . ?
H14A C14 H14B 108.3 . . ?
C16 C15 C14 113.5(2) . . ?
C16 C15 H15A 108.9 . . ?
C14 C15 H15A 108.9 . . ?
C16 C15 H15B 108.9 . . ?
C14 C15 H15B 108.9 . . ?
H15A C15 H15B 107.7 . . ?
C15 C16 C17 115.1(2) . . ?
C15 C16 H16A 108.5 . . ?
C17 C16 H16A 108.5 . . ?
C15 C16 H16B 108.5 . . ?
C17 C16 H16B 108.5 . . ?
H16A C16 H16B 107.5 . . ?
C18 C17 C16 114.2(2) . . ?
C18 C17 H17A 108.7 . . ?
C16 C17 H17A 108.7 . . ?
C18 C17 H17B 108.7 . . ?
C16 C17 H17B 108.7 . . ?
H17A C17 H17B 107.6 . . ?
C19 C18 C17 113.3(3) . . ?
C19 C18 H18A 108.9 . . ?
C17 C18 H18A 108.9 . . ?
C19 C18 H18B 108.9 . . ?
C17 C18 H18B 108.9 . . ?
H18A C18 H18B 107.7 . . ?
C18 C19 H19A 109.5 . . ?
C18 C19 H19B 109.5 . . ?
H19A C19 H19B 109.5 . . ?
C18 C19 H19C 109.5 . . ?
H19A C19 H19C 109.5 . . ?
H19B C19 H19C 109.5 . . ?
C1 C20 C28 127.16(17) . . ?
C1 C20 C21 124.83(16) . . ?
C28 C20 C21 104.66(16) . . ?
C20 C21 C29 112.94(16) . . ?
C20 C21 C22 100.71(15) . . ?
C29 C21 C22 110.08(16) . . ?
C20 C21 H21 110.9 . . ?
C29 C21 H21 110.9 . . ?
C22 C21 H21 110.9 . . ?
C23 C22 C21 102.40(15) . . ?
C23 C22 H22A 111.3 . . ?
C21 C22 H22A 111.3 . . ?
C23 C22 H22B 111.3 . . ?
C21 C22 H22B 111.3 . . ?
H22A C22 H22B 109.2 . . ?
C24 C23 C28 121.80(17) . . ?
C24 C23 C22 127.93(18) . . ?
C28 C23 C22 110.26(16) . . ?
C23 C24 C25 117.20(18) . . ?
C23 C24 C30 121.54(18) . . ?
C25 C24 C30 121.27(17) . . ?
C26 C25 C24 121.68(17) . . ?
C26 C25 H25 119.2 . . ?
C24 C25 H25 119.2 . . ?
C25 C26 C27 121.54(17) . . ?
C25 C26 N3 120.31(17) . . ?
C27 C26 N3 118.11(17) . . ?
C28 C27 C26 116.53(17) . . ?
C28 C27 C31 123.32(16) . . ?
C26 C27 C31 120.08(16) . . ?
C23 C28 C27 121.00(17) . . ?
C23 C28 C20 107.19(16) . . ?
C27 C28 C20 131.80(18) . . ?
C21 C29 H29A 109.5 . . ?
C21 C29 H29B 109.5 . . ?
H29A C29 H29B 109.5 . . ?
C21 C29 H29C 109.5 . . ?
H29A C29 H29C 109.5 . . ?
H29B C29 H29C 109.5 . . ?
C24 C30 H30A 109.5 . . ?
C24 C30 H30B 109.5 . . ?
H30A C30 H30B 109.5 . . ?
C24 C30 H30C 109.5 . . ?
H30A C30 H30C 109.5 . . ?
H30B C30 H30C 109.5 . . ?
C27 C31 H31A 109.5 . . ?
C27 C31 H31B 109.5 . . ?
H31A C31 H31B 109.5 . . ?
C27 C31 H31C 109.5 . . ?
H31A C31 H31C 109.5 . . ?
H31B C31 H31C 109.5 . . ?
O2 C32 N4 123.35(18) . . ?
O2 C32 N3 123.13(18) . . ?
N4 C32 N3 113.51(18) . . ?
N4 C33 C34 112.74(16) . . ?
N4 C33 H33A 109.0 . . ?
C34 C33 H33A 109.0 . . ?
N4 C33 H33B 109.0 . . ?
C34 C33 H33B 109.0 . . ?
H33A C33 H33B 107.8 . . ?
C35 C34 C33 112.74(18) . . ?
C35 C34 H34A 109.0 . . ?
C33 C34 H34A 109.0 . . ?
C35 C34 H34B 109.0 . . ?
C33 C34 H34B 109.0 . . ?
H34A C34 H34B 107.8 . . ?
C34 C35 C36 113.93(19) . . ?
C34 C35 H35A 108.8 . . ?
C36 C35 H35A 108.8 . . ?
C34 C35 H35B 108.8 . . ?
C36 C35 H35B 108.8 . . ?
H35A C35 H35B 107.7 . . ?
C37 C36 C35 114.0(2) . . ?
C37 C36 H36A 108.7 . . ?
C35 C36 H36A 108.7 . . ?
C37 C36 H36B 108.7 . . ?
C35 C36 H36B 108.7 . . ?
H36A C36 H36B 107.6 . . ?
C38 C37 C36 113.1(2) . . ?
C38 C37 H37A 109.0 . . ?
C36 C37 H37A 109.0 . . ?
C38 C37 H37B 109.0 . . ?
C36 C37 H37B 109.0 . . ?
H37A C37 H37B 107.8 . . ?
C37 C38 H38A 109.5 . . ?
C37 C38 H38B 109.5 . . ?
H38A C38 H38B 109.5 . . ?
C37 C38 H38C 109.5 . . ?
H38A C38 H38C 109.5 . . ?
H38B C38 H38C 109.5 . . ?

_refine_diff_density_max         0.480
_refine_diff_density_min         -0.369
_refine_diff_density_rms         0.056

_shelxl_version_number           2014/6

_shelx_res_file                  
;
TITL mo_molan382_0m_a.res in P2(1)/n
REM Old TITL mo_molan382_0m in P2(1)/n

REM SHELXT solution in P2(1)/n
REM R1 0.156,  Rweak 0.006,  Alpha 0.032,  Orientation as input
REM Formula found by SHELXT:  C38 N4 O2

CELL  0.71073  18.6106   9.3237  20.2857   90.000   98.941   90.000
ZERR    4.000   0.0006   0.0003   0.0006    0.000    0.001    0.000
LATT  1
SYMM 1/2-X, 1/2+Y, 1/2-Z
SFAC C N O H

UNIT 152 16 8 224
TEMP -173.020
SIZE 0.10 0.11 0.31
L.S. 4
shel 10 0.8
BOND $H
acta
LIST 4
FMAP 2
PLAN 20
WGHT    0.073400    3.375700
FVAR       0.48198
O1    3    1.018606    0.679195    0.727454    11.00000    0.03046    0.00835 =
         0.02325    0.00014   -0.00317   -0.00096
O2    3    0.479295    0.323687    0.207181    11.00000    0.02691    0.00931 =
         0.02527   -0.00146   -0.00268   -0.00116
N1    2    0.981529    0.478139    0.666267    11.00000    0.02414    0.00844 =
         0.01925    0.00160   -0.00473   -0.00127
AFIX  43
H1    4    0.980924    0.383792    0.667251    11.00000   -1.20000
AFIX   0
N2    2    1.023612    0.459665    0.777312    11.00000    0.03266    0.00882 =
         0.01936   -0.00026   -0.00547   -0.00136
AFIX  43
H2A   4    1.015687    0.367250    0.771073    11.00000   -1.20000
AFIX   0
N3    2    0.553015    0.509272    0.250908    11.00000    0.02279    0.00685 =
         0.02095   -0.00136   -0.00504    0.00083
AFIX  43
H3    4    0.554258    0.602973    0.256167    11.00000   -1.20000
AFIX   0
N4    2    0.457358    0.551153    0.168028    11.00000    0.01991    0.01102 =
         0.02252    0.00124   -0.00494   -0.00123
AFIX  43
H4    4    0.475206    0.638290    0.166544    11.00000   -1.20000
AFIX   0
C1    1    0.789882    0.555619    0.463547    11.00000    0.01801    0.01137 =
         0.01401    0.00064    0.00212    0.00106
C2    1    0.781446    0.694408    0.423868    11.00000    0.02361    0.01079 =
         0.01590    0.00055   -0.00094   -0.00291
AFIX  13
H2    4    0.753106    0.678073    0.378426    11.00000   -1.20000
AFIX   0
C3    1    0.861727    0.730875    0.419403    11.00000    0.02581    0.01596 =
         0.01660    0.00303    0.00126   -0.00522
AFIX  23
H3A   4    0.877983    0.682537    0.380842    11.00000   -1.20000
H3B   4    0.868819    0.835627    0.415682    11.00000   -1.20000
AFIX   0
C4    1    0.901577    0.673660    0.484573    11.00000    0.02208    0.00962 =
         0.01508   -0.00182    0.00353   -0.00061
C5    1    0.971659    0.707914    0.515148    11.00000    0.01870    0.01122 =
         0.01727   -0.00187    0.00460   -0.00026
C6    1    0.997641    0.639519    0.575232    11.00000    0.01645    0.01221 =
         0.02201   -0.00269    0.00045   -0.00008
AFIX  43
H6    4    1.046090    0.657004    0.596304    11.00000   -1.20000
AFIX   0
C7    1    0.954037    0.546391    0.604812    11.00000    0.02073    0.00989 =
         0.01464   -0.00122   -0.00030    0.00214
C8    1    0.882566    0.513166    0.574633    11.00000    0.01843    0.00794 =
         0.01643   -0.00132    0.00269    0.00092
C9    1    0.858396    0.574117    0.512030    11.00000    0.01784    0.00936 =
         0.01644   -0.00268    0.00261   -0.00030
C10   1    0.747414    0.814483    0.459981    11.00000    0.02732    0.01068 =
         0.02371    0.00003   -0.00368   -0.00031
AFIX 137
H10A  4    0.737464    0.897213    0.430160    11.00000   -1.50000
H10B  4    0.781118    0.842768    0.499884    11.00000   -1.50000
H10C  4    0.701835    0.780469    0.473057    11.00000   -1.50000
AFIX   0
C11   1    1.018537    0.809344    0.482477    11.00000    0.02126    0.01650 =
         0.02642    0.00183    0.00585   -0.00183
AFIX 137
H11A  4    1.037945    0.759311    0.446571    11.00000   -1.50000
H11B  4    1.058870    0.843219    0.515711    11.00000   -1.50000
H11C  4    0.989257    0.891413    0.463919    11.00000   -1.50000
AFIX   0
C12   1    0.833730    0.428157    0.612624    11.00000    0.02273    0.01263 =
         0.01472    0.00139    0.00190    0.00008
AFIX 137
H12A  4    0.783029    0.440175    0.591539    11.00000   -1.50000
H12B  4    0.839409    0.462499    0.658802    11.00000   -1.50000
H12C  4    0.846958    0.326454    0.612266    11.00000   -1.50000
AFIX   0
C13   1    1.008928    0.548525    0.724140    11.00000    0.01560    0.01231 =
         0.02161    0.00072    0.00024    0.00043
C14   1    1.051901    0.509704    0.844357    11.00000    0.03928    0.01748 =
         0.02353   -0.00119   -0.00786   -0.00208
AFIX  23
H14A  4    1.030001    0.603602    0.852426    11.00000   -1.20000
H14B  4    1.105286    0.522114    0.849070    11.00000   -1.20000
AFIX   0
C15   1    1.033522    0.399873    0.895266    11.00000    0.04380    0.03143 =
         0.02733    0.00235   -0.00074    0.00414
AFIX  23
H15A  4    1.052082    0.304788    0.884170    11.00000   -1.20000
H15B  4    1.058923    0.427047    0.940067    11.00000   -1.20000
AFIX   0
C16   1    0.953445    0.387821    0.897709    11.00000    0.05172    0.04876 =
         0.04515    0.01260    0.01722    0.01808
AFIX  23
H16A  4    0.927072    0.386947    0.851401    11.00000   -1.20000
H16B  4    0.937801    0.474412    0.919907    11.00000   -1.20000
AFIX   0
C17   1    0.930480    0.253161    0.934605    11.00000    0.05265    0.05762 =
         0.05321    0.01079    0.02425    0.00754
AFIX  23
H17A  4    0.960046    0.248907    0.979563    11.00000   -1.20000
H17B  4    0.878940    0.263874    0.940514    11.00000   -1.20000
AFIX   0
C18   1    0.939035    0.112997    0.898965    11.00000    0.05288    0.05006 =
         0.06657    0.00636    0.01746    0.00142
AFIX  23
H18A  4    0.913359    0.120277    0.852537    11.00000   -1.20000
H18B  4    0.991273    0.097184    0.897051    11.00000   -1.20000
AFIX   0
C19   1    0.910066   -0.013532    0.931852    11.00000    0.06193    0.06962 =
         0.09199    0.00587    0.01691   -0.01572
AFIX 137
H19A  4    0.858255    0.000914    0.933683    11.00000   -1.50000
H19B  4    0.936615   -0.023972    0.977253    11.00000   -1.50000
H19C  4    0.916357   -0.100402    0.906155    11.00000   -1.50000
AFIX   0
C20   1    0.755913    0.431380    0.444343    11.00000    0.01416    0.01248 =
         0.01481    0.00121    0.00156    0.00129
C21   1    0.782614    0.283403    0.468518    11.00000    0.01793    0.01046 =
         0.01901   -0.00045   -0.00076    0.00111
AFIX  13
H21   4    0.831341    0.289536    0.497191    11.00000   -1.20000
AFIX   0
C22   1    0.788428    0.208922    0.401143    11.00000    0.01886    0.01163 =
         0.02221   -0.00132    0.00139    0.00340
AFIX  23
H22A  4    0.835581    0.230127    0.386405    11.00000   -1.20000
H22B  4    0.782598    0.103723    0.404301    11.00000   -1.20000
AFIX   0
C23   1    0.725911    0.275012    0.354675    11.00000    0.01604    0.01075 =
         0.01795    0.00051    0.00329    0.00019
C24   1    0.692095    0.223319    0.293476    11.00000    0.02123    0.01322 =
         0.01656   -0.00148    0.00565    0.00116
C25   1    0.635141    0.304589    0.259536    11.00000    0.02232    0.01644 =
         0.01251   -0.00214    0.00143   -0.00009
AFIX  43
H25   4    0.612416    0.274345    0.216600    11.00000   -1.20000
AFIX   0
C26   1    0.610818    0.428514    0.286884    11.00000    0.01620    0.01066 =
         0.01660    0.00183    0.00076   -0.00133
C27   1    0.644080    0.480822    0.349384    11.00000    0.01615    0.00866 =
         0.01631    0.00009    0.00367   -0.00128
C28   1    0.704527    0.403796    0.381357    11.00000    0.01525    0.00943 =
         0.01625    0.00074    0.00236   -0.00181
C29   1    0.728156    0.203023    0.504611    11.00000    0.02798    0.01135 =
         0.01984    0.00201    0.00119   -0.00228
AFIX 137
H29A  4    0.682631    0.188582    0.473880    11.00000   -1.50000
H29B  4    0.718545    0.259438    0.543060    11.00000   -1.50000
H29C  4    0.748519    0.109723    0.519938    11.00000   -1.50000
AFIX   0
C30   1    0.716212    0.085620    0.264475    11.00000    0.03219    0.02122 =
         0.02059   -0.00606    0.00217    0.00881
AFIX 137
H30A  4    0.682465    0.061239    0.223986    11.00000   -1.50000
H30B  4    0.716583    0.008232    0.297217    11.00000   -1.50000
H30C  4    0.765247    0.097980    0.253392    11.00000   -1.50000
AFIX   0
C31   1    0.612627    0.608409    0.379990    11.00000    0.02136    0.01496 =
         0.02169   -0.00373   -0.00088    0.00320
AFIX 137
H31A  4    0.627625    0.696461    0.359517    11.00000   -1.50000
H31B  4    0.630307    0.610269    0.428078    11.00000   -1.50000
H31C  4    0.559429    0.601739    0.372343    11.00000   -1.50000
AFIX   0
C32   1    0.495076    0.452431    0.208372    11.00000    0.02043    0.01181 =
         0.01700   -0.00177    0.00132    0.00178
C33   1    0.388159    0.517394    0.127041    11.00000    0.01993    0.01793 =
         0.01904   -0.00236   -0.00334    0.00149
AFIX  23
H33A  4    0.386718    0.413634    0.116556    11.00000   -1.20000
H33B  4    0.384453    0.570574    0.084405    11.00000   -1.20000
AFIX   0
C34   1    0.323105    0.555221    0.160971    11.00000    0.02335    0.01739 =
         0.02648   -0.00109    0.00188   -0.00196
AFIX  23
H34A  4    0.278913    0.510004    0.136073    11.00000   -1.20000
H34B  4    0.330833    0.515180    0.206727    11.00000   -1.20000
AFIX   0
C35   1    0.310863    0.715922    0.164701    11.00000    0.02905    0.01957 =
         0.03183    0.00003    0.00676    0.00122
AFIX  23
H35A  4    0.295684    0.753097    0.118941    11.00000   -1.20000
H35B  4    0.357524    0.762508    0.182973    11.00000   -1.20000
AFIX   0
C36   1    0.253632    0.758167    0.207666    11.00000    0.03071    0.02198 =
         0.05584   -0.00528    0.01606   -0.00077
AFIX  23
H36A  4    0.240641    0.860197    0.199183    11.00000   -1.20000
H36B  4    0.209245    0.700362    0.193741    11.00000   -1.20000
AFIX   0
C37   1    0.277913    0.737601    0.281871    11.00000    0.05308    0.02636 =
         0.04970   -0.00380    0.03167   -0.00478
AFIX  23
H37A  4    0.236843    0.760635    0.305751    11.00000   -1.20000
H37B  4    0.290777    0.635576    0.290556    11.00000   -1.20000
AFIX   0
C38   1    0.342292    0.829696    0.309352    11.00000    0.06444    0.05374 =
         0.03836   -0.00742    0.01968   -0.01431
AFIX 137
H38A  4    0.385692    0.795003    0.292464    11.00000   -1.50000
H38B  4    0.350303    0.824604    0.358198    11.00000   -1.50000
H38C  4    0.332701    0.929304    0.295245    11.00000   -1.50000
AFIX   0
HKLF 4

REM  mo_molan382_0m_a.res in P2(1)/n
REM R1 =  0.0548 for    5241 Fo > 4sig(Fo)  and  0.0755 for all    6792 data
REM    405 parameters refined using      0 restraints

END

WGHT      0.0734      3.3756

REM Highest difference peak  0.480,  deepest hole -0.369,  1-sigma level  0.056
Q1    1   1.0258  0.5480  0.8888  11.00000  0.05    0.48
Q2    1   0.9737  0.1444  0.9522  11.00000  0.05    0.37
Q3    1   0.8963  0.1266  0.9280  11.00000  0.05    0.30
Q4    1   0.9561  0.4026  0.6790  11.00000  0.05    0.30
Q5    1   1.0158  0.3006  0.9412  11.00000  0.05    0.29
Q6    1   0.8204  0.5614  0.4908  11.00000  0.05    0.26
Q7    1   0.8790  0.6232  0.5028  11.00000  0.05    0.26
Q8    1   0.8575  0.4750  0.5924  11.00000  0.05    0.25
Q9    1   0.9987  0.7541  0.4993  11.00000  0.05    0.24
Q10   1   0.9195  0.5155  0.5876  11.00000  0.05    0.24
Q11   1   0.9793  0.5727  0.5854  11.00000  0.05    0.24
Q12   1   0.7812  0.6247  0.4436  11.00000  0.05    0.24
Q13   1   0.9257  0.7197  0.5020  11.00000  0.05    0.23
Q14   1   0.7227  0.3548  0.3608  11.00000  0.05    0.23
Q15   1   0.7594  0.2404  0.4874  11.00000  0.05    0.23
Q16   1   0.6193  0.4386  0.3228  11.00000  0.05    0.22
Q17   1   0.4578  0.6394  0.1860  11.00000  0.05    0.22
Q18   1   0.8976  0.0204  0.8680  11.00000  0.05    0.22
Q19   1   0.7145  0.2646  0.3232  11.00000  0.05    0.21
Q20   1   0.8623  0.5659  0.5468  11.00000  0.05    0.21
;
_shelx_res_checksum              79380

_shelx_hkl_file                  
;
   3   0   0 1.17485 1.06677   1
   3   0   0 0.99285 1.07513   1
  -3   0   0 -0.1695 1.09448   1
  -3   0   0 0.46124 1.11202   1
  -4   0   0 9380.31 90.9103   1
   5   0   0 1.45681 1.71947   1
   5   0   0 3.54431 1.91621   1
  -5   0   0 -0.6786 1.88391   1
  -5   0   0 -0.3622 1.84237   1
   6   0   0 387.190 6.74785   1
  -6   0   0 386.456 6.82882   1
   6   0   0 371.622 6.76287   1
  -6   0   0 388.584 6.75634   1
  -7   0   0 -2.5463 2.04859   1
  -7   0   0 -1.4862 2.06462   1
   7   0   0 -3.4499 1.88537   1
   7   0   0 -0.2698 2.12485   1
  -8   0   0 1691.51 19.9747   1
   8   0   0 1650.89 19.9241   1
  -8   0   0 1664.41 19.9171   1
   8   0   0 1653.04 19.9986   1
  -9   0   0 0.97667 2.39888   1
   9   0   0 2.07382 2.22503   1
  -9   0   0 -0.8792 2.37684   1
   9   0   0 0.16348 2.49539   1
  10   0   0 4.27664 2.64384   1
  10   0   0 2.91816 2.58538   1
 -10   0   0 2.91483 2.59148   1
 -10   0   0 -0.1328 2.65081   1
  11   0   0 -1.8287 2.55713   1
  11   0   0 -0.2974 2.88725   1
 -11   0   0 0.01200 2.76767   1
  12   0   0 866.911 14.3412   1
  12   0   0 869.036 14.1914   1
 -12   0   0 868.139 14.0358   1
  13   0   0 7.46312 3.24278   1
 -13   0   0 2.32266 3.20422   1
  13   0   0 5.12712 3.43681   1
  14   0   0 5.76880 3.74938   1
 -14   0   0 1.73888 3.49141   1
  14   0   0 -7.3957 3.30448   1
 -14   0   0 4.17457 3.58593   1
 -15   0   0 -3.1674 3.75317   1
  15   0   0 0.88385 3.59719   1
  15   0   0 -0.4136 4.02337   1
  16   0   0 26.8857 4.96120   1
  16   0   0 25.8295 5.07260   1
 -16   0   0 25.7510 4.85584   1
 -16   0   0 20.9816 5.14448   1
  17   0   0 -4.4127 4.72067   1
 -17   0   0 -7.6392 4.57346   1
 -17   0   0 -8.6627 4.47450   1
 -18   0   0 31.1577 7.58063   1
  18   0   0 44.2479 6.06424   1
 -18   0   0 51.3817 6.53767   1
  19   0   0 1.71835 5.86679   1
  19   0   0 -5.7652 6.09548   1
 -19   0   0 -7.0826 5.39405   1
  20   0   0 0.67735 6.13661   1
 -20   0   0 13.9851 6.21368   1
  20   0   0 11.5370 6.68067   1
 -20   0   0 11.8040 6.25891   1
 -21   0   0 9.03327 7.20268   1
  21   0   0 -3.2199 7.22284   1
 -21   0   0 0.14683 6.68444   1
  21   0   0 6.54018 7.13896   1
  22   0   0 7.58310 8.09886   1
 -22   0   0 -0.2952 7.88101   1
 -22   0   0 12.9146 7.62272   1
  22   0   0 17.5825 8.97574   1
 -23   0   0 12.9582 8.31445   1
 -23   0   0 -3.0158 8.80225   1
  23   0   0 12.6592 9.44287   1
   2  -1   0 2189.99 21.7268   1
   2  -1   0 2117.39 23.0070   1
  -2   1   0 2193.58 22.1268   1
   2   1   0 2095.63 21.1731   1
   3  -1   0 881.809 10.1714   1
  -3  -1   0 870.443 9.57628   1
   3  -1   0 873.143 10.1679   1
  -3  -1   0 911.952 9.69164   1
  -3   1   0 875.805 10.2163   1
  -3   1   0 885.176 10.2369   1
   3   1   0 869.537 9.73401   1
   3   1   0 882.386 9.71846   1
   4  -1   0 3880.65 39.0585   1
   4  -1   0 3831.41 39.0643   1
  -4  -1   0 3947.43 38.5257   1
  -4  -1   0 3854.15 38.4464   1
   4   1   0 3890.69 38.6295   1
  -4   1   0 3847.22 39.0536   1
   4   1   0 3891.51 38.5999   1
  -4   1   0 3869.57 39.0877   1
   5  -1   0 2843.20 29.7960   1
  -5  -1   0 2783.88 29.1719   1
   5  -1   0 2882.38 29.8585   1
   5   1   0 2866.39 29.4152   1
  -5   1   0 2816.43 29.8315   1
  -5   1   0 2864.76 29.8951   1
   5   1   0 2860.07 29.4315   1
  -6  -1   0 109.207 3.76209   1
   6  -1   0 115.606 4.33277   1
   6  -1   0 117.313 4.13704   1
   6   1   0 114.462 4.01851   1
  -6   1   0 107.847 4.18000   1
  -6   1   0 107.655 4.29482   1
   6   1   0 115.425 3.96711   1
   7  -1   0 86.6217 4.34845   1
   7  -1   0 95.3143 4.19155   1
  -7  -1   0 93.6360 3.88676   1
   7   1   0 87.8751 4.03745   1
   7   1   0 90.7811 4.14594   1
  -7   1   0 89.6339 4.25833   1
  -7   1   0 87.9565 4.38507   1
   8  -1   0 506.018 8.82369   1
   8  -1   0 506.904 8.94779   1
  -8  -1   0 501.180 8.34466   1
   8   1   0 512.349 8.73156   1
  -8   1   0 495.975 8.90988   1
  -8   1   0 495.726 8.88795   1
   8   1   0 494.815 8.53272   1
   9  -1   0 13.1848 2.75521   1
  -9  -1   0 9.85490 2.40140   1
   9  -1   0 11.6005 2.78353   1
   9   1   0 10.0128 2.68425   1
  -9   1   0 11.4327 2.79991   1
  -9   1   0 10.2707 2.62463   1
   9   1   0 13.1046 2.82225   1
 -10  -1   0 113.838 5.10721   1
  10  -1   0 109.317 5.32012   1
 -10  -1   0 115.005 5.05889   1
  10  -1   0 117.681 5.60760   1
 -10   1   0 103.802 5.48247   1
  10   1   0 115.468 5.21789   1
  10   1   0 107.558 5.33140   1
 -10   1   0 111.637 5.62054   1
  11  -1   0 68.1621 5.14496   1
 -11  -1   0 70.2307 4.95492   1
  11  -1   0 81.2564 5.45713   1
 -11  -1   0 70.6877 5.10670   1
  11   1   0 79.1047 5.35048   1
  11   1   0 73.9203 5.07252   1
 -11   1   0 74.7046 5.33884   1
 -11   1   0 70.8749 5.46224   1
 -12  -1   0 103.168 5.70277   1
 -12  -1   0 71.9502 5.80421   1
  12  -1   0 89.1815 6.00207   1
  12  -1   0 103.145 5.93683   1
 -12   1   0 100.717 6.21894   1
  12   1   0 90.3930 5.86557   1
  12   1   0 99.1936 5.78082   1
 -12   1   0 99.5595 6.00027   1
  13  -1   0 84.8542 6.15597   1
 -13  -1   0 91.9956 6.22407   1
 -13  -1   0 92.8518 6.03912   1
  13  -1   0 93.7192 6.51362   1
  13   1   0 94.6476 6.28916   1
 -13   1   0 97.4212 6.58303   1
 -13   1   0 86.2298 6.44593   1
  13   1   0 82.4720 6.28546   1
  14  -1   0 51.5779 7.11492   1
 -14  -1   0 54.3427 6.13399   1
  14  -1   0 53.8625 6.57998   1
 -14  -1   0 52.6714 5.07349   1
  14   1   0 60.1556 6.36310   1
 -14   1   0 46.0490 5.00224   1
  14   1   0 53.2110 6.58860   1
  15  -1   0 32.6673 4.80470   1
 -15  -1   0 39.0414 4.97547   1
  15  -1   0 35.3900 5.11954   1
 -15  -1   0 37.9238 4.71896   1
  15   1   0 31.4617 4.93218   1
  15   1   0 38.3784 5.03420   1
 -15   1   0 32.4082 5.02859   1
 -16  -1   0 24.4373 4.91176   1
  16  -1   0 27.7106 5.26566   1
 -16  -1   0 11.3759 5.55953   1
 -16   1   0 13.5406 4.55239   1
  16   1   0 18.9637 4.77940   1
  16   1   0 27.0339 5.37761   1
 -16   1   0 26.2956 5.19092   1
 -17  -1   0 31.6480 5.40556   1
  17  -1   0 32.8021 5.38304   1
  17   1   0 37.4398 5.79136   1
 -17   1   0 35.9203 5.71248   1
  17   1   0 34.3665 5.59811   1
 -17   1   0 32.9328 5.75778   1
 -18  -1   0 48.1805 9.70273   1
  18  -1   0 41.7242 6.31707   1
 -18  -1   0 40.1094 5.94079   1
  18   1   0 43.9151 6.28873   1
 -18   1   0 47.7904 6.15165   1
  18   1   0 45.9396 6.27287   1
  19  -1   0 3.34641 6.03540   1
 -19  -1   0 20.3148 5.71792   1
 -19   1   0 6.45352 5.98256   1
  19   1   0 -0.8022 5.58836   1
 -19   1   0 12.2187 5.75353   1
  19   1   0 0.33907 5.95719   1
  20  -1   0 227.540 12.3497   1
 -20  -1   0 279.165 12.0315   1
  20  -1   0 291.075 13.4670   1
  20   1   0 278.074 13.2240   1
 -20   1   0 282.454 13.3360   1
 -20   1   0 279.148 12.9846   1
  20   1   0 278.934 13.0315   1
 -21  -1   0 4.69717 6.87153   1
  21  -1   0 22.9799 7.71390   1
  21  -1   0 5.03669 7.70192   1
 -21  -1   0 10.1297 6.74493   1
 -21   1   0 3.20693 7.13015   1
  21   1   0 5.91028 7.08733   1
 -21   1   0 -0.3904 7.19515   1
  21   1   0 1.14152 7.27129   1
 -22  -1   0 -2.2470 7.18814   1
  22  -1   0 -0.1679 7.83942   1
  22  -1   0 2.32564 8.05092   1
  22   1   0 0.82971 8.13989   1
  22   1   0 -1.2696 8.11207   1
 -22   1   0 9.72398 8.36534   1
 -22   1   0 -2.9605 7.83078   1
  23  -1   0 5.04743 9.86231   1
 -23  -1   0 4.82761 8.62479   1
 -23  -1   0 6.43445 7.84577   1
  23   1   0 -5.7877 9.62552   1
 -23   1   0 12.1822 9.38387   1
 -23   1   0 25.1142 9.63668   1
   3  -2   0 444.673 6.20738   1
   3  -2   0 449.306 6.19295   1
  -3   2   0 450.616 6.35805   1
  -3   2   0 442.391 6.38594   1
   4  -2   0 1325.67 14.9487   1
   4  -2   0 1317.31 14.9380   1
   4   2   0 1314.53 14.1082   1
  -4   2   0 1316.03 15.0965   1
  -4   2   0 1326.25 15.1145   1
   5  -2   0 99.8432 3.80735   1
   5  -2   0 95.7433 3.68735   1
  -5  -2   0 98.3140 2.86448   1
  -5  -2   0 103.645 2.92326   1
   5   2   0 100.261 3.23909   1
  -5   2   0 97.9119 4.01312   1
  -5   2   0 98.9722 3.85880   1
   5   2   0 100.786 3.33157   1
   6  -2   0 107.523 4.19169   1
   6  -2   0 107.130 4.22018   1
  -6  -2   0 111.970 3.37838   1
  -6  -2   0 110.884 3.38206   1
   6   2   0 116.603 3.78644   1
  -6   2   0 111.690 4.29018   1
  -6   2   0 110.309 4.43587   1
   6   2   0 112.076 3.79076   1
  -7  -2   0 0.51297 1.70496   1
   7  -2   0 0.07222 2.05448   1
   7  -2   0 1.91109 2.18693   1
  -7  -2   0 1.60064 1.75812   1
   7   2   0 -1.3133 1.89008   1
  -7   2   0 -2.1209 2.14075   1
   7   2   0 2.93170 2.04921   1
  -7   2   0 -1.9473 2.18637   1
  -8  -2   0 67.3919 3.79016   1
   8  -2   0 65.5750 4.29145   1
  -8  -2   0 61.8138 3.65960   1
   8  -2   0 63.3889 4.34948   1
   8   2   0 67.0255 4.15846   1
   8   2   0 74.4756 4.08506   1
  -8   2   0 78.5064 4.63647   1
  -8   2   0 69.6231 4.40495   1
  -9  -2   0 33.3779 3.63110   1
   9  -2   0 18.4408 2.89159   1
  -9  -2   0 23.6413 2.64854   1
   9  -2   0 23.2251 3.14613   1
   9   2   0 17.5281 2.78902   1
   9   2   0 22.2593 2.82646   1
  -9   2   0 23.0884 3.18959   1
  -9   2   0 20.2420 3.13049   1
 -10  -2   0 50.6134 4.26830   1
 -10  -2   0 53.2456 4.23831   1
  10  -2   0 51.9009 4.72310   1
  10  -2   0 56.2837 4.90791   1
  10   2   0 53.7263 4.67495   1
 -10   2   0 49.6319 4.87619   1
  10   2   0 54.8372 4.33571   1
 -10   2   0 44.3052 5.08428   1
  11  -2   0 176.735 6.66439   1
 -11  -2   0 181.488 5.92008   1
 -11  -2   0 178.581 6.00455   1
  11  -2   0 175.593 6.69880   1
  11   2   0 177.880 6.46303   1
 -11   2   0 180.175 6.84213   1
 -11   2   0 180.082 7.06891   1
  11   2   0 174.037 6.27510   1
  12  -2   0 9.48446 3.22859   1
 -12  -2   0 15.9033 3.14169   1
  12  -2   0 9.22400 3.42861   1
 -12  -2   0 9.52620 3.12172   1
 -12   2   0 9.12138 3.56181   1
  12   2   0 14.4216 3.29109   1
 -12   2   0 5.78108 3.55841   1
  12   2   0 12.6549 3.44209   1
 -13  -2   0 29.0236 3.82067   1
 -13  -2   0 32.9039 3.89261   1
  13  -2   0 23.7090 4.02473   1
  13  -2   0 37.8017 4.69277   1
  13   2   0 26.5131 4.25952   1
  13   2   0 33.3867 4.10590   1
 -13   2   0 31.0866 4.27571   1
 -13   2   0 30.6696 4.52654   1
  14  -2   0 148.781 12.6598   1
 -14  -2   0 149.957 7.07704   1
 -14  -2   0 141.286 6.87137   1
  14  -2   0 149.365 7.92467   1
  14   2   0 139.654 7.63853   1
  14   2   0 144.828 7.42975   1
 -14   2   0 138.082 7.61676   1
 -14   2   0 144.151 7.81376   1
 -15  -2   0 130.031 7.26268   1
  15  -2   0 114.129 12.5933   1
 -15  -2   0 136.820 7.40093   1
  15  -2   0 135.317 8.10683   1
  15   2   0 140.452 8.23470   1
  15   2   0 146.688 8.10054   1
 -15   2   0 128.506 8.28860   1
 -16  -2   0 44.5259 5.11976   1
 -16  -2   0 35.5759 5.32139   1
  16  -2   0 51.3574 6.53940   1
  16  -2   0 44.3487 5.75343   1
 -16   2   0 36.9881 9.69720   1
  16   2   0 38.4286 5.60869   1
  16   2   0 39.3731 5.34913   1
 -17  -2   0 2.86189 5.68083   1
 -17  -2   0 17.1765 4.81373   1
  17  -2   0 8.12049 5.38772   1
 -17   2   0 20.9126 5.45869   1
  17   2   0 15.4856 5.14619   1
  17   2   0 10.6931 5.55099   1
  18  -2   0 170.869 10.4998   1
 -18  -2   0 162.510 8.97062   1
  18   2   0 161.773 10.1934   1
  18   2   0 174.281 10.3033   1
 -18   2   0 173.086 10.4474   1
  19  -2   0 6.24997 6.15056   1
 -19  -2   0 7.38632 5.21296   1
  19  -2   0 7.89633 6.17995   1
 -19   2   0 6.99345 6.53058   1
  19   2   0 5.73974 6.03825   1
 -19   2   0 11.0685 6.10726   1
  19   2   0 8.14246 5.97437   1
  20  -2   0 185.980 12.0096   1
  20  -2   0 154.834 11.8488   1
 -20  -2   0 193.472 10.6269   1
  20   2   0 155.617 12.0837   1
 -20   2   0 196.681 12.1712   1
 -20   2   0 149.752 12.2698   1
  20   2   0 165.657 11.9219   1
 -21  -2   0 -3.9762 6.47449   1
 -21  -2   0 1.60474 5.95406   1
  21  -2   0 -2.3908 7.10705   1
  21  -2   0 -1.0057 7.24891   1
  21   2   0 4.51247 7.33139   1
  21   2   0 15.5589 7.86853   1
 -21   2   0 -3.4417 7.61456   1
 -21   2   0 -5.2415 7.92148   1
 -22  -2   0 -7.2189 6.95879   1
 -22  -2   0 -9.0202 6.68605   1
  22  -2   0 6.28808 8.24362   1
  22  -2   0 12.0011 8.48601   1
 -22   2   0 -7.1065 8.96259   1
  22   2   0 3.73873 8.50508   1
  22   2   0 -1.7396 8.72273   1
 -22   2   0 3.04055 8.21090   1
 -23  -2   0 13.8918 7.90512   1
  23  -2   0 6.98230 10.0980   1
 -23  -2   0 24.8779 8.21822   1
  23   2   0 2.38451 9.90552   1
 -23   2   0 3.75383 9.59049   1
 -23   2   0 21.3627 15.5982   1
  -2   3   0 27.2026 2.15788   1
  -2   3   0 24.5760 2.17748   1
   3  -3   0 256.538 4.22311   1
  -3   3   0 258.107 4.76622   1
  -3   3   0 262.852 4.72088   1
   4  -3   0 58.9356 2.97518   1
   4  -3   0 56.8106 2.90488   1
  -4   3   0 55.5807 3.34505   1
  -4   3   0 53.3226 3.15085   1
   5  -3   0 99.6714 3.81351   1
   5  -3   0 101.868 3.75347   1
  -5   3   0 97.0130 3.95141   1
  -5   3   0 104.336 4.16943   1
   6  -3   0 120.701 4.44928   1
   6  -3   0 120.868 4.24713   1
  -6   3   0 121.705 4.61772   1
   6   3   0 122.147 3.65675   1
  -6   3   0 127.900 4.73633   1
   6   3   0 123.701 3.79515   1
   7  -3   0 10.8444 2.58267   1
   7  -3   0 10.1743 2.37365   1
  -7   3   0 13.4980 2.66696   1
   7   3   0 16.1612 2.20369   1
   7   3   0 14.5053 2.27530   1
  -7   3   0 13.2327 2.67126   1
   8  -3   0 10.3152 2.84220   1
  -8  -3   0 11.9402 1.88201   1
   8  -3   0 9.14374 2.54591   1
   8   3   0 10.2722 2.43087   1
  -8   3   0 9.48014 2.72944   1
  -8   3   0 9.86541 2.88799   1
   8   3   0 8.91508 2.30782   1
   9  -3   0 23.9732 3.08678   1
  -9  -3   0 19.5863 2.40515   1
   9  -3   0 18.5628 3.13932   1
  -9  -3   0 18.3246 2.35344   1
   9   3   0 18.2260 2.78024   1
  -9   3   0 16.1254 3.19647   1
  -9   3   0 19.5383 3.14992   1
   9   3   0 19.3901 2.83108   1
  10  -3   0 3.15306 2.91080   1
 -10  -3   0 9.70380 2.37629   1
  10  -3   0 10.1286 2.84423   1
 -10  -3   0 6.13861 2.28656   1
  10   3   0 12.8737 2.79792   1
 -10   3   0 9.22890 3.10183   1
  10   3   0 5.96088 2.79413   1
 -10   3   0 7.99672 3.37608   1
  11  -3   0 9.11635 3.28175   1
 -11  -3   0 6.29747 2.55168   1
 -11  -3   0 7.68552 2.47145   1
  11  -3   0 8.98392 3.07268   1
 -11   3   0 5.05508 3.38981   1
  11   3   0 7.00540 2.85865   1
  11   3   0 6.38368 3.05524   1
 -11   3   0 0.23258 3.06929   1
  12  -3   0 62.7678 5.99148   1
  12  -3   0 65.4422 5.81707   1
 -12  -3   0 47.3314 4.66239   1
 -12  -3   0 57.6699 4.71743   1
 -12   3   0 66.6651 6.41549   1
  12   3   0 60.2169 5.68689   1
 -12   3   0 61.9182 6.11447   1
  12   3   0 57.2463 5.40393   1
  13  -3   0 55.9841 6.51251   1
  13  -3   0 65.2662 6.20274   1
 -13  -3   0 59.7710 5.24047   1
 -13  -3   0 58.1036 5.12490   1
 -13   3   0 66.7961 6.59389   1
  13   3   0 61.6014 6.10494   1
  13   3   0 59.8539 6.34773   1
  14  -3   0 55.0887 6.56766   1
 -14  -3   0 49.1644 5.41996   1
  14  -3   0 46.1183 5.12488   1
 -14  -3   0 48.7634 5.43465   1
 -14   3   0 43.9591 6.06860   1
  14   3   0 58.8666 6.78461   1
 -14   3   0 49.6082 5.28682   1
  14   3   0 56.6021 6.57397   1
 -15  -3   0 49.0963 4.75726   1
  15  -3   0 50.9945 5.70496   1
 -15  -3   0 52.4224 4.78790   1
  15   3   0 43.2317 5.40016   1
  15   3   0 49.3121 5.24713   1
 -15   3   0 40.3212 5.66175   1
 -16  -3   0 55.1472 6.57934   1
 -16  -3   0 53.5313 5.15521   1
  16  -3   0 50.8675 5.85471   1
 -16   3   0 43.0752 5.95123   1
  16   3   0 59.2320 5.89497   1
  16   3   0 59.6593 6.21597   1
 -17  -3   0 0.35742 4.38135   1
  17  -3   0 -0.2804 4.92820   1
 -17  -3   0 -1.1806 4.14040   1
  17   3   0 5.30482 6.00721   1
 -17   3   0 8.55150 5.26903   1
  17   3   0 8.00571 5.14251   1
 -18  -3   0 233.695 9.38684   1
  18  -3   0 222.249 11.2417   1
 -18   3   0 218.409 11.4013   1
  18   3   0 234.178 11.2178   1
  18   3   0 233.138 11.2283   1
 -19  -3   0 47.4430 6.06334   1
  19  -3   0 38.3506 7.29418   1
 -19  -3   0 48.1694 6.04934   1
  19  -3   0 44.1992 7.03160   1
 -19   3   0 47.7070 7.14347   1
  19   3   0 42.0684 6.76207   1
  19   3   0 46.3928 7.01610   1
 -20  -3   0 36.5431 8.02088   1
 -20  -3   0 25.7253 5.75630   1
  20  -3   0 25.2354 7.65153   1
  20  -3   0 31.3081 7.16153   1
  20   3   0 27.5004 7.66244   1
 -20   3   0 37.9286 8.45764   1
  20   3   0 20.8427 7.26813   1
 -20   3   0 24.7817 7.59421   1
  21  -3   0 92.6091 9.67522   1
 -21  -3   0 98.5423 9.92406   1
  21  -3   0 102.383 12.6748   1
  21   3   0 112.601 13.3275   1
 -21   3   0 95.2339 10.3417   1
 -21   3   0 78.7983 9.83974   1
  21   3   0 117.348 13.1127   1
 -22  -3   0 69.4073 7.72607   1
  22  -3   0 94.5828 10.6142   1
  22  -3   0 82.8398 9.96359   1
 -22   3   0 92.4506 11.2816   1
 -22   3   0 123.611 14.4497   1
  22   3   0 118.372 14.4011   1
  22   3   0 74.6473 10.5425   1
  -3   4   0 119.310 3.63885   1
  -3   4   0 123.004 3.59750   1
  -4   4   0 15.5192 2.16472   1
  -4   4   0 16.3022 2.33480   1
   5  -4   0 -1.5346 1.72445   1
   5  -4   0 -2.4553 1.59191   1
  -5   4   0 -2.6505 2.10421   1
  -5   4   0 -1.6719 1.96969   1
   6  -4   0 26.8800 2.53495   1
   6  -4   0 22.6231 2.54292   1
  -6   4   0 21.0521 2.86103   1
  -6   4   0 20.8619 2.72294   1
   7  -4   0 37.1586 3.74773   1
   7  -4   0 36.1102 3.86209   1
   7   4   0 38.2306 3.20488   1
  -7   4   0 41.3945 4.18726   1
  -7   4   0 36.3210 3.37692   1
   7   4   0 43.8952 3.25490   1
   8  -4   0 0.36959 2.28833   1
   8  -4   0 2.43309 2.46904   1
  -8   4   0 -1.4524 2.64666   1
   8   4   0 0.47051 2.05954   1
  -8   4   0 1.63300 2.57086   1
   8   4   0 1.76824 2.08313   1
   9  -4   0 2.95740 2.50174   1
   9  -4   0 2.83819 2.73168   1
  -9   4   0 6.23510 3.01886   1
  -9   4   0 4.76143 2.93545   1
   9   4   0 5.37956 2.53872   1
   9   4   0 6.27760 2.42467   1
  10  -4   0 30.1641 3.60912   1
  10  -4   0 25.4701 3.44983   1
  10   4   0 28.1313 3.26071   1
 -10   4   0 29.9204 3.94034   1
  10   4   0 29.0627 3.38111   1
 -10   4   0 25.6426 3.69594   1
  11  -4   0 6.63301 3.39762   1
  11  -4   0 13.4840 3.28702   1
 -11   4   0 4.15989 3.83183   1
  11   4   0 10.2885 3.12087   1
 -11   4   0 8.20747 3.63801   1
  11   4   0 7.36821 3.25668   1
  12  -4   0 86.7264 6.54980   1
  12  -4   0 85.6125 6.17863   1
  12   4   0 76.6217 5.91319   1
 -12   4   0 91.0418 7.31502   1
 -12   4   0 88.3115 7.04034   1
  12   4   0 80.5487 6.22562   1
  13  -4   0 442.370 10.9402   1
  13  -4   0 451.587 10.6118   1
 -13  -4   0 432.148 8.32745   1
 -13  -4   0 422.320 8.19334   1
 -13   4   0 456.439 11.7173   1
 -13   4   0 435.491 11.3950   1
  13   4   0 440.323 10.3485   1
  13   4   0 446.755 10.4978   1
  14  -4   0 8.47946 4.19090   1
 -14  -4   0 7.00924 3.17950   1
 -14  -4   0 4.42952 3.03123   1
  14  -4   0 11.2048 4.18140   1
  14   4   0 4.31431 4.05791   1
  14   4   0 5.73244 4.23223   1
 -14   4   0 12.0662 4.57790   1
 -14   4   0 13.6696 4.96568   1
 -15  -4   0 0.87604 3.35136   1
  15  -4   0 5.32413 4.52419   1
 -15  -4   0 2.49766 3.32169   1
 -15   4   0 11.0714 4.95798   1
  15   4   0 0.01081 4.52809   1
  15   4   0 -5.1383 4.14929   1
 -15   4   0 5.01805 5.01976   1
 -16  -4   0 1.33792 3.58924   1
  16  -4   0 -4.7011 4.24531   1
 -16  -4   0 1.11156 3.56268   1
 -16   4   0 3.20057 5.28728   1
 -16   4   0 5.74040 5.42040   1
  16   4   0 7.21727 4.84560   1
  16   4   0 1.01868 4.68698   1
  17  -4   0 4.31322 5.13267   1
 -17  -4   0 4.42111 3.94592   1
 -17  -4   0 9.61112 4.10983   1
  17   4   0 12.9798 5.84522   1
 -17   4   0 17.1485 5.84741   1
  17   4   0 13.4488 5.44032   1
 -18  -4   0 -0.6069 4.35566   1
  18  -4   0 10.3663 5.19319   1
  18  -4   0 1.36226 5.42538   1
 -18  -4   0 6.82002 4.34852   1
 -18   4   0 2.41094 6.24329   1
  18   4   0 3.94286 6.04384   1
  18   4   0 -0.6566 5.86216   1
  19  -4   0 21.0530 6.58138   1
  19  -4   0 13.7224 5.96844   1
 -19  -4   0 11.4421 4.89196   1
 -19  -4   0 6.85894 4.78510   1
  19   4   0 8.61578 6.35915   1
  19   4   0 -9.3746 6.22822   1
 -19   4   0 12.6417 6.68957   1
 -19   4   0 -1.4083 6.98311   1
  20  -4   0 17.3539 6.96443   1
 -20  -4   0 17.3284 5.46063   1
  20  -4   0 8.45840 6.72332   1
 -20  -4   0 16.9414 9.38239   1
 -20   4   0 19.2638 8.04856   1
  20   4   0 28.5222 7.85329   1
  20   4   0 10.1331 7.48575   1
 -20   4   0 1.42433 8.58006   1
  21  -4   0 26.2056 8.13821   1
 -21  -4   0 17.2830 6.43064   1
 -21  -4   0 17.5065 6.04813   1
  21  -4   0 10.0114 8.02069   1
  21   4   0 22.6151 8.47392   1
 -21   4   0 17.3109 9.38498   1
  21   4   0 20.7621 8.23085   1
 -21   4   0 8.57400 9.39113   1
 -22  -4   0 8.63848 6.61561   1
  22  -4   0 24.4563 8.80991   1
  22  -4   0 18.0860 9.10932   1
  22   4   0 22.8970 9.45962   1
 -22   4   0 32.3348 9.92235   1
  22   4   0 11.2445 9.52952   1
  -3   5   0 -2.5940 1.63763   1
  -3   5   0 0.12832 1.81434   1
  -4   5   0 -1.7358 1.86609   1
  -4   5   0 3.13722 2.04907   1
  -5   5   0 2.53976 2.23630   1
  -5   5   0 4.12694 2.17207   1
  -6   5   0 249.543 6.35815   1
  -6   5   0 243.207 6.41012   1
   7  -5   0 67.3242 4.10357   1
   7  -5   0 72.8356 3.86275   1
  -7   5   0 62.3616 4.95741   1
  -7   5   0 62.0408 4.81980   1
   8  -5   0 37.0855 4.19187   1
   8  -5   0 35.5658 3.94642   1
  -8   5   0 36.3826 3.83938   1
   8   5   0 32.9216 3.68397   1
  -8   5   0 35.9054 3.75440   1
   9  -5   0 150.848 5.71917   1
   9  -5   0 139.710 5.55396   1
   9   5   0 143.065 5.33614   1
   9   5   0 142.575 5.25609   1
  -9   5   0 141.522 6.67528   1
  -9   5   0 137.448 6.39384   1
  10  -5   0 350.529 8.45530   1
  10  -5   0 351.604 8.20544   1
  10   5   0 360.151 7.89954   1
 -10   5   0 352.124 9.37802   1
 -10   5   0 353.036 9.53632   1
  10   5   0 357.766 7.98016   1
  11  -5   0 18.9861 3.85588   1
  11  -5   0 21.5486 3.70319   1
 -11   5   0 24.9070 4.51777   1
  11   5   0 25.9985 3.67234   1
 -11   5   0 17.8419 4.31353   1
  11   5   0 30.4635 3.80485   1
  12  -5   0 2.88267 3.73994   1
  12  -5   0 6.15888 3.45706   1
 -12   5   0 7.69253 4.23245   1
 -12   5   0 -3.0148 4.25226   1
  12   5   0 14.7257 3.88834   1
  12   5   0 7.48658 3.65725   1
  13  -5   0 54.2026 6.52455   1
  13  -5   0 60.7563 5.37468   1
 -13   5   0 50.4635 6.22142   1
  13   5   0 58.2895 6.79352   1
  13   5   0 50.5290 4.87720   1
 -13   5   0 47.8610 5.47158   1
  14  -5   0 68.7247 7.28861   1
  14  -5   0 79.8845 9.11321   1
  14   5   0 72.6813 7.26075   1
  14   5   0 73.5749 7.66123   1
 -14   5   0 67.8168 8.53394   1
  15  -5   0 6.32366 4.70454   1
  15   5   0 7.46011 4.97761   1
 -15   5   0 4.96353 5.57910   1
 -15   5   0 11.2951 5.22482   1
  15   5   0 11.7453 4.64145   1
  16  -5   0 10.1247 4.99964   1
  16  -5   0 -2.2281 5.73650   1
 -16   5   0 5.79953 5.54258   1
 -16   5   0 11.4157 6.18332   1
  16   5   0 7.32571 5.03762   1
  16   5   0 0.37352 5.20233   1
  17  -5   0 16.2940 5.64305   1
  17   5   0 14.4882 5.96387   1
 -17   5   0 18.0873 6.16372   1
  17   5   0 22.2700 6.05289   1
  18  -5   0 -0.6142 5.66231   1
  18  -5   0 13.3948 5.95484   1
 -18   5   0 13.4772 7.11449   1
  18   5   0 1.40858 6.06873   1
  18   5   0 14.5865 6.50954   1
  19  -5   0 -0.2364 6.44133   1
  19  -5   0 -0.3188 6.35333   1
  19   5   0 0.57558 6.71575   1
 -19   5   0 -2.3997 6.95323   1
  19   5   0 -14.453 6.54446   1
 -19   5   0 1.85306 8.52940   1
  20  -5   0 38.5145 8.02043   1
  20  -5   0 49.2900 8.12547   1
  20   5   0 42.7634 8.35642   1
 -20   5   0 62.8779 9.33716   1
 -20   5   0 31.2463 9.93828   1
  20   5   0 56.0977 8.58659   1
  21  -5   0 39.6945 8.75626   1
  21  -5   0 50.1550 9.10173   1
  21   5   0 46.9600 9.85908   1
 -21   5   0 50.6083 10.4689   1
  21   5   0 30.9781 9.35373   1
  -3   6   0 21.6756 2.58360   1
  -4   6   0 0.37783 2.17727   1
  -4   6   0 4.59314 2.32933   1
  -5   6   0 64.9023 4.39177   1
  -5   6   0 71.4420 4.58666   1
  -6   6   0 64.5790 4.79884   1
  -6   6   0 66.6211 4.98964   1
  -7   6   0 93.3425 5.70946   1
  -7   6   0 93.2565 5.53177   1
  -8   6   0 145.703 6.90230   1
  -8   6   0 145.509 6.47379   1
   9  -6   0 1.36847 2.55574   1
   9   6   0 3.53743 2.65123   1
  -9   6   0 2.36858 3.76578   1
  -9   6   0 3.66083 3.48745   1
  10  -6   0 7.33770 2.93164   1
  10  -6   0 4.15086 3.28051   1
 -10   6   0 -0.9163 3.73428   1
  10   6   0 6.19968 3.30105   1
 -10   6   0 -1.3092 3.92823   1
  10   6   0 9.29236 3.15212   1
  11  -6   0 84.2330 5.87559   1
  11  -6   0 96.5210 6.24060   1
 -11   6   0 101.033 10.5941   1
 -11   6   0 104.762 7.31716   1
  11   6   0 94.0915 6.17075   1
  11   6   0 98.7821 6.10457   1
  12  -6   0 33.3461 4.11391   1
  12  -6   0 28.9797 4.36965   1
 -12   6   0 29.8075 5.04442   1
  12   6   0 38.9778 4.45824   1
 -12   6   0 21.8562 8.91070   1
  12   6   0 26.6590 4.26351   1
  13  -6   0 66.2777 7.01912   1
  13  -6   0 69.0519 6.59028   1
  13   6   0 66.1972 7.07392   1
 -13   6   0 61.8187 6.37286   1
  13   6   0 63.9325 6.86106   1
 -13   6   0 75.8747 8.77719   1
  14  -6   0 12.1492 4.65892   1
  14  -6   0 5.99177 4.42751   1
 -14   6   0 -0.2254 5.54144   1
  14   6   0 10.1311 4.76567   1
  14   6   0 12.4589 4.59288   1
 -14   6   0 9.13553 5.35594   1
  15  -6   0 58.3694 6.06418   1
  15  -6   0 60.2429 6.09788   1
  15   6   0 58.2193 6.24866   1
 -15   6   0 54.5691 7.24484   1
  15   6   0 53.3938 6.04238   1
 -15   6   0 58.7722 7.09980   1
  16  -6   0 2.01008 4.90314   1
 -16   6   0 -6.7124 5.70738   1
  16   6   0 2.95035 5.19101   1
  16   6   0 -1.6368 5.56062   1
  17  -6   0 1.56301 5.61533   1
  17   6   0 7.16965 6.19888   1
 -17   6   0 5.94669 6.39576   1
  17   6   0 7.62876 6.04105   1
  18  -6   0 2.27335 6.13125   1
  18  -6   0 -3.1189 5.65680   1
 -18   6   0 -10.405 7.17370   1
  18   6   0 -7.9952 6.60587   1
  18   6   0 9.33289 6.55053   1
  19  -6   0 10.3455 7.05241   1
  19  -6   0 21.7602 7.07703   1
 -19   6   0 10.6614 8.85971   1
  19   6   0 25.2853 7.75147   1
  19   6   0 29.5796 8.01912   1
 -19   6   0 41.1327 8.96924   1
  20  -6   0 4.25209 7.55448   1
  20  -6   0 8.48153 7.72441   1
  20   6   0 10.3347 8.45937   1
 -20   6   0 23.7980 9.02568   1
  20   6   0 12.8789 8.67258   1
  -4   7   0 57.5735 4.38486   1
  -4   7   0 51.5967 4.43837   1
  -5   7   0 12.6238 2.98747   1
  -5   7   0 12.7960 3.07828   1
  -6   7   0 230.086 7.06372   1
  -6   7   0 243.152 7.28054   1
  -7   7   0 31.1693 3.99564   1
  -7   7   0 27.9847 4.05884   1
  -8   7   0 57.6698 6.05279   1
  -8   7   0 52.9033 5.01130   1
  -9   7   0 25.3341 4.40988   1
  -9   7   0 30.4998 4.79306   1
 -10   7   0 109.248 7.72620   1
 -11   7   0 193.694 8.98155   1
  12  -7   0 59.2874 5.60095   1
  12  -7   0 58.5661 6.04093   1
  12   7   0 67.0795 6.77108   1
 -12   7   0 52.3131 5.95207   1
 -12   7   0 51.1448 6.31790   1
  12   7   0 61.6515 6.71797   1
  13  -7   0 44.5580 4.95638   1
  13  -7   0 50.3425 6.18262   1
 -13   7   0 44.0471 6.51888   1
 -13   7   0 45.1820 6.36055   1
  13   7   0 51.5518 5.49927   1
  13   7   0 40.5973 5.04576   1
  14  -7   0 153.726 7.97989   1
  14  -7   0 154.292 8.43642   1
 -14   7   0 143.663 11.0376   1
  14   7   0 160.992 9.56782   1
  14   7   0 158.708 8.97443   1
 -14   7   0 144.842 10.5113   1
  15  -7   0 14.7602 5.37389   1
  15  -7   0 10.5847 5.07630   1
  15   7   0 10.0051 8.48536   1
  15   7   0 20.5151 5.76916   1
 -15   7   0 -0.2068 6.09415   1
 -15   7   0 10.2216 6.78723   1
  16  -7   0 224.823 10.3862   1
  16  -7   0 223.593 9.96910   1
  16   7   0 224.890 10.8802   1
 -16   7   0 224.095 12.9949   1
  16   7   0 238.110 11.1085   1
  17  -7   0 55.9070 6.55543   1
  17  -7   0 62.6992 7.25120   1
 -17   7   0 71.2651 8.90542   1
  17   7   0 67.0680 7.86768   1
  17   7   0 66.4678 7.60130   1
  18  -7   0 103.558 12.4994   1
  18  -7   0 99.8718 10.9812   1
  18   7   0 118.210 11.9535   1
  18   7   0 78.6519 8.91014   1
 -18   7   0 86.3351 10.3073   1
  19  -7   0 -0.4010 7.55142   1
  19  -7   0 15.3981 7.04325   1
  19   7   0 -2.1330 8.09412   1
 -19   7   0 2.93774 9.59337   1
  19   7   0 11.4261 8.47865   1
  -4   8   0 241.191 6.65660   1
  -5   8   0 7.36343 3.41146   1
  -5   8   0 -2.4588 2.98241   1
  -6   8   0 210.930 7.42661   1
  -6   8   0 225.057 7.97697   1
  -7   8   0 3.48240 3.89580   1
  -7   8   0 5.85206 3.93321   1
  -8   8   0 81.1368 7.55065   1
  -8   8   0 85.8950 6.95746   1
  -9   8   0 78.3244 7.49391   1
 -10   8   0 32.2963 5.21124   1
 -11   8   0 6.89598 5.22739   1
 -11   8   0 4.17702 5.16272   1
 -12   8   0 15.7614 6.00009   1
 -12   8   0 19.9190 5.70446   1
  12   8   0 18.9274 4.59043   1
  13   8   0 0.52987 5.03306   1
 -13   8   0 -0.6132 5.71844   1
  13   8   0 -6.5553 4.80542   1
 -13   8   0 -1.1340 6.21432   1
  14   8   0 5.14507 5.41584   1
 -14   8   0 8.60154 6.66952   1
  15  -8   0 9.62286 4.63532   1
  15  -8   0 14.7813 5.18999   1
  15   8   0 12.1163 6.14241   1
 -15   8   0 20.1458 7.03457   1
  15   8   0 9.25787 7.61425   1
  16  -8   0 88.6055 9.09657   1
  16   8   0 88.3441 11.0022   1
 -16   8   0 87.6552 9.36003   1
  17  -8   0 29.5304 5.90848   1
  17  -8   0 32.1077 7.89438   1
  17   8   0 31.9343 7.68081   1
  17   8   0 29.6579 8.03879   1
 -17   8   0 25.7373 8.78600   1
  -4   9   0 -1.7535 3.63013   1
  -5   9   0 -2.8280 3.63778   1
  -5   9   0 3.03739 3.79949   1
  -6   9   0 15.8172 4.40765   1
  -6   9   0 6.44986 4.01905   1
  -7   9   0 46.9385 5.43617   1
  -7   9   0 43.2475 4.99948   1
  -8   9   0 46.3413 5.28844   1
  -9   9   0 30.0642 5.44500   1
 -10   9   0 2.98189 5.76764   1
 -10   9   0 8.39350 5.52914   1
 -11   9   0 -4.3638 6.35093   1
 -11   9   0 5.43240 5.69395   1
 -12   9   0 35.3848 6.91605   1
 -13   9   0 25.8040 7.05285   1
 -14   9   0 46.0350 8.12763   1
  14   9   0 37.4559 6.76782   1
  14   9   0 52.7968 6.87806   1
  15   9   0 6.86260 6.83945   1
 -15   9   0 0.25152 7.77010   1
  15   9   0 2.60023 6.87345   1
  -6  10   0 70.3120 6.06649   1
  -7  10   0 -0.2596 5.07365   1
  -8  10   0 -1.0303 5.31629   1
  -9  10   0 24.2043 6.63393   1
 -10  10   0 2.70233 6.22182   1
 -11  10   0 23.3604 7.24657   1
 -12  10   0 256.193 13.7103   1
  -6  11   0 14.9696 5.65349   1
  -7  11   0 35.6861 6.59940   1
  -8  11   0 5.71719 11.0628   1
  -9  11   0 8.89483 7.07499   1
 -23   0   1 62.4148 10.0154   1
 -23   0   1 75.5756 9.72071   1
  23   0  -1 77.8046 11.0851   1
  23   0  -1 62.1641 12.0324   1
 -22   0   1 -5.0571 7.64466   1
 -22   0   1 -1.5710 7.45405   1
  22   0  -1 -1.8917 7.83982   1
  22   0  -1 -0.1199 8.29280   1
  21   0  -1 0.26305 6.91107   1
  21   0  -1 10.9904 7.35648   1
 -21   0   1 5.08944 6.90067   1
 -21   0   1 2.81514 7.33031   1
 -20   0   1 -1.8089 5.71157   1
 -20   0   1 5.44806 6.41665   1
  20   0  -1 0.97457 5.79178   1
  20   0  -1 2.53931 6.74673   1
 -19   0   1 -11.206 5.25519   1
  19   0  -1 -2.3714 5.61047   1
 -18   0   1 -0.3402 5.09127   1
 -18   0   1 -1.7769 4.97693   1
  18   0  -1 -4.3942 4.96576   1
 -17   0   1 11.3169 4.82987   1
  17   0  -1 7.69634 4.89643   1
 -17   0   1 10.0525 4.89531   1
  16   0  -1 -0.2360 3.98384   1
 -16   0   1 1.03805 4.14412   1
  16   0  -1 1.08119 4.62153   1
  15   0  -1 31.3945 4.59267   1
  15   0  -1 22.5977 4.62941   1
 -15   0   1 24.7469 4.56753   1
 -14   0   1 -0.2974 3.39501   1
  14   0  -1 7.31396 3.55156   1
  14   0  -1 3.28524 3.82545   1
 -13   0   1 635.900 12.1552   1
  13   0  -1 633.931 12.2517   1
  13   0  -1 614.750 12.1535   1
 -13   0   1 628.343 12.0359   1
  12   0  -1 5.89475 3.01678   1
  12   0  -1 1.18941 2.95919   1
 -12   0   1 5.74418 2.99751   1
 -12   0   1 5.27726 2.96834   1
 -11   0   1 520.714 10.0926   1
  11   0  -1 524.993 10.3235   1
  11   0  -1 535.135 10.2518   1
 -11   0   1 535.232 10.2448   1
  10   0  -1 1.98771 2.35271   1
 -10   0   1 -0.4147 2.35932   1
 -10   0   1 -0.5390 2.57247   1
  10   0  -1 5.44477 2.64465   1
   9   0  -1 981.111 13.9474   1
  -9   0   1 988.320 13.8386   1
   9   0  -1 982.973 13.8490   1
  -9   0   1 1000.69 13.9116   1
   8   0  -1 0.41751 2.28888   1
  -8   0   1 0.24981 2.25640   1
   8   0  -1 -4.3241 2.07061   1
  -8   0   1 -3.1554 2.22522   1
   7   0  -1 360.979 6.97686   1
  -7   0   1 359.081 6.93099   1
  -7   0   1 362.289 6.85928   1
   7   0  -1 351.703 6.82945   1
  -6   0   1 -3.2530 1.80606   1
   6   0  -1 -3.0280 1.87331   1
   6   0  -1 -3.1587 1.94185   1
  -6   0   1 -1.4681 2.06342   1
  -5   0   1 2841.02 29.5187   1
  -5   0   1 2865.02 29.5653   1
   5   0  -1 2831.39 29.5397   1
   5   0  -1 2815.15 29.5523   1
  -4   0   1 -1.9757 1.49026   1
   4   0  -1 -0.2858 1.53026   1
   4   0  -1 -2.9283 1.45464   1
  -4   0   1 0.12662 1.60975   1
   3   0  -1 516.259 6.58869   1
  -3   0   1 516.439 6.65681   1
  -3   0   1 515.140 6.55618   1
  -3   0  -1 5.57810 1.29393   1
   3   0   1 4.55664 1.28688   1
   3   0   1 5.42710 1.32057   1
  -3   0  -1 3.62628 1.25360   1
   4   0   1 -6.0385 1.49843   1
  -4   0  -1 -0.4520 1.62575   1
   4   0   1 -5.4801 1.66373   1
   5   0   1 1536.86 17.3326   1
  -5   0  -1 1510.81 17.2079   1
   5   0   1 1530.82 17.2771   1
   6   0   1 -1.3072 1.79123   1
   6   0   1 -1.8222 1.86347   1
  -6   0  -1 -2.4089 1.81667   1
   7   0   1 2452.32 27.1339   1
   7   0   1 2458.57 27.1166   1
  -7   0  -1 2457.62 27.0474   1
   8   0   1 -2.3275 2.30289   1
   8   0   1 1.88964 2.25617   1
  -8   0  -1 -2.0284 2.13686   1
  -9   0  -1 579.922 9.92389   1
   9   0   1 572.702 9.88940   1
   9   0   1 565.187 10.0072   1
  -9   0  -1 563.696 9.93391   1
  10   0   1 -0.1160 2.58338   1
 -10   0  -1 -6.9466 2.49405   1
 -10   0  -1 -1.8509 2.59274   1
  10   0   1 -2.7068 2.29184   1
 -11   0  -1 278.285 7.67214   1
 -11   0  -1 267.458 7.56699   1
  11   0   1 268.402 7.64794   1
  11   0   1 265.174 7.66089   1
 -12   0  -1 -2.8354 3.02425   1
  12   0   1 4.73155 3.22428   1
 -12   0  -1 -4.9889 3.06134   1
  12   0   1 -2.8247 3.22215   1
 -13   0  -1 412.355 10.1848   1
  13   0   1 383.151 9.97281   1
  13   0   1 414.758 10.1186   1
 -13   0  -1 404.674 9.91035   1
 -14   0  -1 -2.0159 3.36475   1
 -14   0  -1 -2.6254 3.40451   1
  14   0   1 -1.9480 5.12339   1
  14   0   1 1.83744 3.75261   1
  15   0   1 86.3189 7.30010   1
 -15   0  -1 88.8605 7.26170   1
  15   0   1 77.2315 7.24515   1
 -15   0  -1 110.185 11.4078   1
  16   0   1 -5.4391 4.28423   1
 -16   0  -1 -10.120 7.81391   1
 -16   0  -1 -0.3742 4.25948   1
  16   0   1 -6.5007 4.31696   1
  17   0   1 34.2621 5.65084   1
 -17   0  -1 28.3611 5.93154   1
 -17   0  -1 29.7684 5.51589   1
 -18   0  -1 -3.6336 5.09544   1
  18   0   1 3.65835 5.38242   1
  19   0   1 24.9846 6.42038   1
 -19   0  -1 27.6399 6.38609   1
 -19   0  -1 -0.6855 6.44209   1
  19   0   1 4.46421 5.31566   1
 -20   0  -1 -0.8952 6.34902   1
  20   0   1 8.91449 6.40938   1
  20   0   1 15.0120 6.64617   1
 -20   0  -1 0.87599 6.19368   1
  21   0   1 60.2560 8.19947   1
 -21   0  -1 39.1339 7.97044   1
  21   0   1 50.2616 8.36587   1
 -21   0  -1 51.1775 8.05469   1
  22   0   1 4.94675 8.27584   1
 -22   0  -1 7.75162 7.89469   1
 -22   0  -1 6.57623 7.72007   1
  22   0   1 -0.0942 7.89426   1
 -23   0  -1 0.61032 9.17624   1
 -23   0  -1 13.7688 8.47076   1
  23   0   1 29.0315 9.77245   1
 -23  -1   1 0.25477 7.61620   1
  23  -1  -1 -18.112 9.01780   1
 -23  -1   1 1.32106 8.45217   1
  23  -1  -1 3.29581 13.2758   1
 -23   1   1 14.7633 9.03652   1
  23   1  -1 -7.8861 9.63620   1
 -23   1   1 15.3890 9.19879   1
  23   1  -1 -17.195 13.3932   1
  22  -1  -1 10.7460 7.99614   1
 -22  -1   1 28.4577 7.45230   1
  22  -1  -1 16.5810 8.73233   1
 -22  -1   1 5.58042 7.71195   1
  22   1  -1 32.4827 9.01527   1
 -22   1   1 20.3388 8.45871   1
  22   1  -1 7.88705 8.31770   1
 -22   1   1 22.6749 8.56670   1
 -21  -1   1 10.6796 6.91234   1
  21  -1  -1 -0.9293 7.43472   1
 -21  -1   1 11.0303 6.56378   1
  21  -1  -1 4.49110 7.49128   1
  21   1  -1 -4.9051 7.32818   1
 -21   1   1 16.0183 7.62584   1
  21   1  -1 -5.0407 7.02063   1
 -21   1   1 5.43491 7.50364   1
  20  -1  -1 11.8099 6.78528   1
 -20  -1   1 2.54364 6.01175   1
  20  -1  -1 0.96126 5.99304   1
 -20  -1   1 -4.7417 6.54873   1
  20   1  -1 2.66360 6.67007   1
 -20   1   1 8.97940 7.14024   1
  20   1  -1 9.42975 6.79256   1
 -20   1   1 17.0262 6.80927   1
  19  -1  -1 20.6458 6.08289   1
 -19  -1   1 21.0557 5.84188   1
 -19   1   1 23.3818 6.16632   1
 -19   1   1 17.2373 5.98188   1
  19   1  -1 15.0328 6.10242   1
  19   1  -1 22.0773 6.31393   1
 -18  -1   1 30.4172 6.57241   1
  18  -1  -1 31.5601 6.00498   1
 -18  -1   1 25.8391 5.53149   1
  18   1  -1 19.8645 5.35039   1
 -18   1   1 20.3522 5.64261   1
  18   1  -1 25.6136 5.78495   1
 -17  -1   1 99.3510 8.24510   1
  17  -1  -1 80.0500 8.54478   1
  17   1  -1 90.7776 8.28557   1
  17   1  -1 80.5044 9.06037   1
 -17   1   1 81.7343 9.09824   1
  16  -1  -1 10.0982 4.77526   1
 -16  -1   1 2.33661 4.21048   1
 -16   1   1 6.49357 4.33266   1
  16   1  -1 6.57229 4.49909   1
  16   1  -1 6.81282 4.54057   1
 -15  -1   1 313.195 9.49189   1
  15  -1  -1 301.919 10.0595   1
 -15  -1   1 311.162 9.57930   1
  15  -1  -1 313.203 9.80809   1
 -15   1   1 304.624 10.0201   1
  15   1  -1 326.225 9.92931   1
 -15   1   1 297.113 9.87177   1
  15   1  -1 301.262 9.84940   1
  14  -1  -1 481.604 11.4654   1
  14  -1  -1 478.042 11.8294   1
 -14  -1   1 492.150 11.0177   1
 -14  -1   1 472.512 10.6915   1
  14   1  -1 499.539 11.2605   1
  14   1  -1 474.671 11.2616   1
 -14   1   1 469.077 11.3619   1
 -14   1   1 479.549 11.3873   1
  13  -1  -1 7.13009 3.27804   1
 -13  -1   1 1.26717 3.12028   1
  13  -1  -1 1.29737 3.35657   1
  13   1  -1 0.75392 3.07225   1
  13   1  -1 0.59637 3.25302   1
 -13   1   1 3.32959 3.31874   1
 -13   1   1 -2.3690 3.26053   1
  12  -1  -1 244.011 7.58653   1
  12  -1  -1 229.207 7.68739   1
 -12  -1   1 255.022 7.34139   1
 -12   1   1 251.296 7.72482   1
  12   1  -1 242.143 7.63085   1
  12   1  -1 250.887 7.57710   1
 -12   1   1 241.707 7.93078   1
  11  -1  -1 0.02314 2.67374   1
 -11  -1   1 -0.4586 2.58415   1
  11  -1  -1 -0.8579 2.51586   1
 -11   1   1 1.65062 2.82226   1
 -11   1   1 -4.3934 2.84603   1
  11   1  -1 -2.3490 2.45467   1
  11   1  -1 -2.3566 2.60295   1
 -10  -1   1 226.179 6.41382   1
  10  -1  -1 234.491 6.72941   1
 -10  -1   1 233.876 6.36265   1
  10  -1  -1 233.689 6.90049   1
 -10   1   1 234.952 6.87376   1
  10   1  -1 240.710 6.57856   1
 -10   1   1 235.088 6.99637   1
  10   1  -1 228.116 6.73317   1
  -9  -1   1 -0.3014 2.21177   1
  -9  -1   1 -2.8676 2.21133   1
   9  -1  -1 -3.5005 2.36774   1
   9  -1  -1 -0.7110 2.25394   1
  -9   1   1 -1.4900 2.45156   1
   9   1  -1 -1.3529 2.38133   1
  -9   1   1 -1.0109 2.35626   1
   9   1  -1 -2.4448 2.36559   1
  -8  -1   1 258.489 5.97592   1
  -8  -1   1 262.100 6.07434   1
   8  -1  -1 259.494 6.29424   1
   8  -1  -1 252.779 6.37402   1
  -8   1   1 258.064 6.49831   1
   8   1  -1 265.863 6.20785   1
  -8   1   1 262.547 6.41585   1
   8   1  -1 257.115 6.25886   1
   7  -1  -1 132.084 4.61449   1
  -7  -1   1 139.456 4.49386   1
   7  -1  -1 134.107 4.73217   1
  -7  -1   1 142.107 4.35697   1
  -7   1   1 130.929 4.78199   1
  -7   1   1 124.951 4.64525   1
   7   1  -1 131.756 4.52977   1
   7   1  -1 134.810 4.52187   1
   6  -1  -1 1324.50 15.9208   1
   6  -1  -1 1329.05 15.9035   1
  -6  -1   1 1368.56 15.5325   1
  -6  -1   1 1331.28 15.4100   1
  -6   1   1 1307.40 15.9563   1
   6   1  -1 1330.62 15.5851   1
   6   1  -1 1334.65 15.6589   1
  -6   1   1 1345.01 16.0463   1
   5  -1  -1 4.15953 1.97308   1
   5  -1  -1 4.61167 1.82318   1
  -5  -1   1 5.63278 1.72440   1
  -5  -1   1 2.68247 1.70432   1
  -5   1   1 5.83235 1.97454   1
  -5   1   1 6.12064 1.96023   1
   5   1  -1 2.44239 1.83306   1
   5   1  -1 3.60481 1.76004   1
  -4  -1   1 186.841 3.88902   1
   4  -1  -1 196.554 4.37333   1
  -4  -1   1 190.438 3.79588   1
   4  -1  -1 189.520 4.49957   1
   4   1  -1 195.556 3.94523   1
   4   1  -1 190.866 4.02433   1
  -4   1   1 189.403 4.25562   1
  -4   1   1 192.913 4.31768   1
   3  -1  -1 2342.02 24.0619   1
  -3  -1   1 2406.23 23.6593   1
   3  -1  -1 2334.63 24.0855   1
  -3  -1   1 2362.04 23.6219   1
   3   1  -1 2374.95 23.7617   1
  -3   1   1 2356.81 24.1290   1
   3   1  -1 2354.25 23.7172   1
  -3   1   1 2349.04 24.1394   1
   2  -1  -1 606.931 7.01788   1
  -2  -1   1 611.105 6.60893   1
   2  -1  -1 576.071 7.22783   1
  -2  -1   1 609.275 6.96985   1
  -2   1   1 593.420 7.13926   1
   2   1  -1 595.924 6.69809   1
   2  -1   1 81.2038 2.34184   1
   2  -1   1 79.8323 2.37572   1
  -2  -1  -1 78.9580 1.79962   1
   2   1   1 78.8170 1.85391   1
  -2   1  -1 78.0535 2.31245   1
   2   1   1 77.2163 1.83899   1
  -2   1  -1 82.0514 2.39400   1
   3  -1   1 2115.04 21.8765   1
  -3  -1  -1 2111.06 21.2468   1
  -3  -1  -1 2073.86 21.2064   1
   3  -1   1 2073.50 21.8207   1
  -3   1  -1 2082.91 21.8872   1
   3   1   1 2101.84 21.3569   1
  -3   1  -1 2110.93 21.8999   1
   3   1   1 2130.75 21.4392   1
   4  -1   1 1170.13 13.6397   1
  -4  -1  -1 1190.00 13.0854   1
  -4  -1  -1 1166.85 13.0288   1
   4  -1   1 1150.88 13.5760   1
  -4   1  -1 1147.06 13.6390   1
   4   1   1 1181.70 13.1918   1
  -4   1  -1 1182.67 13.7180   1
   4   1   1 1207.14 13.2870   1
   5  -1   1 62.6235 3.58089   1
   5  -1   1 65.6255 3.55557   1
  -5  -1  -1 64.3508 3.15860   1
  -5  -1  -1 74.1027 3.20776   1
  -5   1  -1 65.2611 3.69162   1
   5   1   1 67.9003 3.33230   1
   5   1   1 67.4633 3.22543   1
  -5   1  -1 64.0902 3.55612   1
   6  -1   1 1513.16 17.8271   1
  -6  -1  -1 1500.48 17.2243   1
   6  -1   1 1491.55 17.8374   1
  -6  -1  -1 1575.68 17.4281   1
   6   1   1 1525.88 17.5066   1
   6   1   1 1504.74 17.4215   1
  -6   1  -1 1490.01 17.8432   1
  -6   1  -1 1538.17 17.9432   1
  -7  -1  -1 189.326 4.99344   1
   7  -1   1 177.625 5.20635   1
   7  -1   1 175.904 5.29578   1
  -7  -1  -1 182.732 4.86923   1
   7   1   1 177.468 5.05269   1
  -7   1  -1 175.708 5.25494   1
  -7   1  -1 178.775 5.34552   1
   7   1   1 179.883 4.99382   1
   8  -1   1 173.230 5.58623   1
  -8  -1  -1 173.918 5.28152   1
   8  -1   1 171.794 5.49184   1
  -8  -1  -1 174.741 5.17677   1
   8   1   1 167.589 5.24703   1
  -8   1  -1 181.145 5.58413   1
  -8   1  -1 176.438 5.64746   1
   8   1   1 173.095 5.35127   1
  -9  -1  -1 51.8473 4.26438   1
  -9  -1  -1 58.0724 4.23066   1
   9  -1   1 59.2470 4.64452   1
   9  -1   1 56.3971 4.40897   1
   9   1   1 51.8092 4.38389   1
  -9   1  -1 52.1389 4.49078   1
  -9   1  -1 51.1732 4.56092   1
   9   1   1 52.5162 4.28838   1
 -10  -1  -1 3.88952 2.53655   1
 -10  -1  -1 2.25316 2.44760   1
  10  -1   1 0.48118 2.55704   1
  10  -1   1 -0.8523 2.64730   1
  10   1   1 -2.2296 2.47638   1
  10   1   1 -1.2253 2.50808   1
 -10   1  -1 3.42690 2.87241   1
  11  -1   1 154.882 6.26507   1
 -11  -1  -1 142.600 6.01660   1
  11  -1   1 148.584 6.34694   1
 -11  -1  -1 144.550 5.89421   1
 -11   1  -1 153.213 6.38651   1
  11   1   1 160.887 6.31436   1
  11   1   1 149.092 6.06928   1
 -12  -1  -1 242.521 7.67496   1
 -12  -1  -1 250.169 7.46685   1
  12  -1   1 251.909 8.02707   1
  12  -1   1 254.314 7.84371   1
  12   1   1 241.627 7.73878   1
  12   1   1 251.878 7.73917   1
 -12   1  -1 246.641 7.91764   1
 -13  -1  -1 -2.9968 3.20912   1
  13  -1   1 6.95798 3.42215   1
  13  -1   1 3.62407 3.50891   1
 -13  -1  -1 2.87334 3.15507   1
  13   1   1 6.88944 3.28651   1
 -13   1  -1 4.58707 3.66142   1
  13   1   1 5.09388 3.45775   1
  14  -1   1 -5.5863 3.68182   1
  14  -1   1 -1.4386 5.93848   1
 -14  -1  -1 -8.0912 3.64298   1
 -14  -1  -1 -4.3274 3.35467   1
 -14   1  -1 -0.6438 4.51937   1
  14   1   1 -3.7822 3.79133   1
  14   1   1 -1.1428 3.77035   1
 -14   1  -1 -4.0333 3.73045   1
 -15  -1  -1 52.1224 5.17524   1
 -15  -1  -1 50.8851 5.33378   1
  15  -1   1 48.4885 5.25235   1
 -15   1  -1 47.7697 5.25875   1
 -15   1  -1 47.7163 5.36409   1
  15   1   1 50.4495 5.61119   1
  15   1   1 54.3811 5.28807   1
 -16  -1  -1 28.3452 4.92076   1
 -16  -1  -1 32.5605 5.19322   1
  16  -1   1 28.9133 5.90690   1
  16   1   1 21.5481 5.03512   1
 -16   1  -1 27.9540 5.23782   1
 -16   1  -1 21.7214 5.03358   1
  16   1   1 22.3060 4.99735   1
 -17  -1  -1 -0.4111 4.63181   1
  17  -1   1 1.44621 4.66201   1
 -17   1  -1 1.62864 4.97265   1
  17   1   1 -5.2511 4.68071   1
 -17   1  -1 -0.3343 4.85028   1
  17   1   1 -1.3537 4.49153   1
 -18  -1  -1 24.3757 5.76814   1
  18  -1   1 37.0214 6.12044   1
 -18  -1  -1 23.6880 9.82051   1
  18   1   1 22.4000 6.01364   1
  18   1   1 40.3197 6.36672   1
 -18   1  -1 24.3503 5.93694   1
  19  -1   1 140.045 10.5930   1
 -19  -1  -1 153.533 9.91163   1
 -19   1  -1 131.128 10.6639   1
  19   1   1 134.720 10.7032   1
  19   1   1 130.877 10.7268   1
 -19   1  -1 150.177 10.6635   1
 -20  -1  -1 26.4147 6.51613   1
 -20  -1  -1 15.8852 5.97725   1
  20  -1   1 36.7678 7.19904   1
  20  -1   1 23.2312 6.96795   1
  20   1   1 26.5849 7.15376   1
 -20   1  -1 25.9249 7.00634   1
 -20   1  -1 33.0734 7.14807   1
  20   1   1 39.2845 7.46916   1
  21  -1   1 -7.1785 7.26696   1
  21  -1   1 -3.1296 7.43214   1
 -21  -1  -1 -2.3975 6.83698   1
 -21  -1  -1 1.58868 6.70687   1
 -21   1  -1 5.48872 7.13324   1
  21   1   1 2.42900 7.70656   1
  21   1   1 6.33825 7.91324   1
 -21   1  -1 9.13447 7.79246   1
 -22  -1  -1 -8.6150 7.07616   1
  22  -1   1 12.9729 8.25032   1
 -22  -1  -1 5.97763 7.78823   1
  22  -1   1 11.1064 8.76064   1
  22   1   1 -2.3616 8.02793   1
 -22   1  -1 -0.5812 7.99599   1
  22   1   1 8.29228 8.75152   1
 -22   1  -1 -0.3272 8.78722   1
 -23  -1  -1 1.51013 8.56873   1
 -23  -1  -1 -1.3128 8.09535   1
  23  -1   1 -0.2619 9.37526   1
 -23   1  -1 -7.4273 9.57703   1
  23   1   1 -8.0517 9.80146   1
 -23   1  -1 26.1430 10.1520   1
 -23  -2   1 8.03449 7.72135   1
 -23  -2   1 15.3208 8.15187   1
  23  -2  -1 0.00694 9.28319   1
 -23   2   1 -13.207 10.6097   1
  23   2  -1 -1.4416 9.87874   1
 -23   2   1 4.36026 9.46269   1
  22  -2  -1 -2.2297 8.14149   1
  22  -2  -1 -0.9547 7.82794   1
 -22  -2   1 7.81474 7.19963   1
 -22  -2   1 3.34865 6.81082   1
 -22   2   1 -0.9152 8.44927   1
  22   2  -1 -2.8866 8.14325   1
  22   2  -1 3.68895 8.51517   1
 -22   2   1 9.98399 8.57082   1
  21  -2  -1 47.9576 8.31933   1
  21  -2  -1 73.0205 8.99553   1
 -21  -2   1 61.5361 7.81463   1
 -21  -2   1 75.1159 7.52282   1
 -21   2   1 68.3025 8.82616   1
  21   2  -1 70.1467 9.01659   1
  21   2  -1 56.5857 8.39802   1
 -21   2   1 49.9894 9.00397   1
  20  -2  -1 24.4835 6.93515   1
  20  -2  -1 5.17732 6.86004   1
 -20  -2   1 18.8776 6.04628   1
  20   2  -1 27.7430 6.84981   1
 -20   2   1 15.3073 6.99696   1
 -20   2   1 19.7528 7.53162   1
  20   2  -1 10.2011 6.75279   1
 -19  -2   1 4.68553 5.45268   1
  19  -2  -1 14.9007 6.15733   1
  19  -2  -1 6.44526 6.11866   1
 -19   2   1 30.3551 6.58398   1
  19   2  -1 5.79701 5.99456   1
  19   2  -1 14.8509 6.26907   1
  18  -2  -1 104.700 9.54803   1
 -18  -2   1 96.0455 8.08069   1
 -18  -2   1 77.1167 10.4393   1
  18   2  -1 102.628 9.43368   1
 -18   2   1 87.6778 9.41549   1
  18   2  -1 103.129 9.53650   1
  17  -2  -1 288.510 11.0414   1
 -17  -2   1 283.042 9.70804   1
 -17  -2   1 267.686 13.1542   1
  17   2  -1 258.971 15.2738   1
 -17   2   1 285.463 11.1287   1
  17   2  -1 274.343 10.8457   1
 -16  -2   1 317.987 9.65321   1
  16  -2  -1 325.814 11.0239   1
 -16  -2   1 289.742 9.85123   1
  16  -2  -1 327.813 10.7589   1
  16   2  -1 314.338 10.4166   1
  16   2  -1 308.941 10.5130   1
 -16   2   1 312.596 13.0266   1
  15  -2  -1 9.46280 4.54448   1
 -15  -2   1 -8.7575 3.82821   1
  15  -2  -1 8.15192 4.16695   1
 -15  -2   1 0.79512 3.68915   1
  15   2  -1 -1.7409 4.02001   1
  15   2  -1 4.35341 4.19907   1
 -15   2   1 10.9940 4.56230   1
 -14  -2   1 32.1991 4.20937   1
 -14  -2   1 31.1994 4.27332   1
  14  -2  -1 30.0181 4.74558   1
  14  -2  -1 25.1533 7.24794   1
  14   2  -1 36.3501 4.86339   1
 -14   2   1 34.3006 4.85310   1
 -14   2   1 32.1269 5.18601   1
  14   2  -1 34.0930 4.59127   1
 -13  -2   1 -0.2141 3.03430   1
 -13  -2   1 -2.8880 2.99602   1
  13  -2  -1 -0.0908 3.23744   1
  13  -2  -1 -2.8289 3.60958   1
  13   2  -1 0.68042 3.39849   1
 -13   2   1 -4.0511 3.66484   1
 -13   2   1 0.73019 3.62149   1
  13   2  -1 -3.2316 3.13227   1
  12  -2  -1 183.494 7.29228   1
 -12  -2   1 176.482 6.20757   1
 -12  -2   1 177.894 6.43153   1
  12  -2  -1 177.496 6.98150   1
  12   2  -1 166.242 6.56140   1
 -12   2   1 177.892 7.29107   1
  12   2  -1 171.304 6.88380   1
 -12   2   1 175.156 7.35915   1
  11  -2  -1 137.223 6.07502   1
 -11  -2   1 129.869 5.53932   1
 -11  -2   1 130.850 5.40580   1
  11  -2  -1 128.579 6.21249   1
  11   2  -1 128.032 5.70230   1
 -11   2   1 131.716 6.24071   1
 -11   2   1 131.743 6.41786   1
  11   2  -1 131.941 6.03981   1
 -10  -2   1 248.267 6.38577   1
  10  -2  -1 241.707 6.88900   1
 -10  -2   1 238.096 6.14490   1
  10  -2  -1 228.465 7.00127   1
 -10   2   1 232.665 7.17087   1
  10   2  -1 239.507 6.60343   1
  10   2  -1 233.454 6.62395   1
 -10   2   1 235.695 7.07946   1
  -9  -2   1 6.53268 2.32166   1
   9  -2  -1 4.06845 2.37280   1
   9  -2  -1 6.01857 2.68600   1
  -9  -2   1 9.30846 2.32682   1
   9   2  -1 6.08050 2.53635   1
   9   2  -1 3.63107 2.47007   1
  -9   2   1 2.09904 2.71234   1
  -9   2   1 6.92767 2.78029   1
   8  -2  -1 463.353 8.48245   1
  -8  -2   1 487.127 7.79852   1
  -8  -2   1 461.541 7.60744   1
   8  -2  -1 454.183 8.60392   1
   8   2  -1 465.865 8.15825   1
   8   2  -1 473.519 8.11202   1
  -8   2   1 461.586 8.69184   1
  -8   2   1 469.775 8.74314   1
  -7  -2   1 0.34384 1.74190   1
   7  -2  -1 1.42068 2.32074   1
  -7  -2   1 2.46620 1.76822   1
   7  -2  -1 -0.2557 2.00273   1
  -7   2   1 -1.6800 2.29544   1
   7   2  -1 0.81848 1.93823   1
   7   2  -1 -0.1830 1.89523   1
  -7   2   1 -0.4567 2.15220   1
   6  -2  -1 389.055 7.06633   1
  -6  -2   1 395.561 6.06722   1
  -6  -2   1 412.819 6.17593   1
   6  -2  -1 394.725 6.98972   1
   6   2  -1 393.879 6.43392   1
  -6   2   1 396.290 7.22402   1
  -6   2   1 389.693 7.14129   1
   6   2  -1 388.031 6.50471   1
  -5  -2   1 518.195 6.62606   1
   5  -2  -1 504.776 7.60646   1
  -5  -2   1 491.437 6.49984   1
   5  -2  -1 487.895 7.57127   1
  -5   2   1 492.553 7.75671   1
   5   2  -1 490.695 6.93415   1
   5   2  -1 495.319 7.04540   1
  -5   2   1 484.314 7.64350   1
   4  -2  -1 112.542 3.61360   1
   4  -2  -1 109.798 3.52886   1
   4   2  -1 108.561 2.99169   1
  -4   2   1 115.307 3.69687   1
   4   2  -1 110.452 3.08531   1
  -4   2   1 112.441 3.63864   1
   3  -2  -1 342.168 5.16006   1
   3  -2  -1 336.786 5.17847   1
  -3   2   1 352.765 5.40865   1
  -3   2   1 328.674 5.28785   1
  -2   2   1 1063.13 11.5227   1
  -2   2   1 1065.96 11.5151   1
  -1   2  -1 127.006 2.66346   1
   2  -2   1 530.553 6.57702   1
   2  -2   1 530.090 6.59677   1
  -2   2  -1 531.883 6.84574   1
  -2   2  -1 535.263 6.82863   1
   3  -2   1 27.3136 2.57528   1
   3  -2   1 24.0172 2.53766   1
  -3   2  -1 28.7236 2.68075   1
  -3   2  -1 22.1567 2.70818   1
   4  -2   1 35.2824 3.03018   1
   4  -2   1 27.5686 2.85866   1
   4   2   1 34.8884 2.33374   1
   4   2   1 30.6903 2.32257   1
  -4   2  -1 32.6585 2.99350   1
  -4   2  -1 29.2852 3.06155   1
  -5  -2  -1 758.682 9.02950   1
   5  -2   1 765.167 10.2741   1
  -5  -2  -1 772.668 9.05775   1
   5  -2   1 764.103 10.3228   1
  -5   2  -1 759.994 10.4522   1
   5   2   1 763.702 9.56526   1
   5   2   1 779.070 9.65391   1
  -5   2  -1 756.122 10.4797   1
  -6  -2  -1 36.9004 2.71275   1
   6  -2   1 36.6824 3.61467   1
   6  -2   1 32.2820 3.44666   1
  -6  -2  -1 42.0611 2.73095   1
   6   2   1 39.7553 3.07588   1
  -6   2  -1 37.4670 3.83692   1
  -6   2  -1 37.6626 3.54373   1
  -7  -2  -1 5.31179 1.84682   1
  -7  -2  -1 6.32774 1.86030   1
   7  -2   1 8.63868 2.28550   1
   7  -2   1 5.59106 2.35347   1
  -7   2  -1 5.04975 2.52221   1
   7   2   1 8.27639 2.06455   1
   7   2   1 3.65468 2.10056   1
  -7   2  -1 3.76550 2.19882   1
  -8  -2  -1 1530.16 17.6291   1
   8  -2   1 1499.81 18.7767   1
  -8  -2  -1 1504.52 17.5454   1
   8  -2   1 1482.94 18.7632   1
   8   2   1 1500.38 18.0995   1
  -8   2  -1 1499.99 18.9620   1
  -8   2  -1 1478.41 18.8750   1
   8   2   1 1494.93 18.1696   1
   9  -2   1 32.4717 3.39083   1
   9  -2   1 35.9428 4.21242   1
  -9  -2  -1 35.3785 3.65543   1
  -9  -2  -1 35.0051 3.68352   1
  -9   2  -1 30.2357 3.31935   1
   9   2   1 30.3514 3.17463   1
  -9   2  -1 31.2198 3.29648   1
   9   2   1 35.4650 3.89907   1
 -10  -2  -1 49.1785 4.21475   1
  10  -2   1 44.2376 4.75143   1
  10  -2   1 59.8951 5.01359   1
 -10  -2  -1 55.6264 4.24322   1
  10   2   1 51.7473 4.70906   1
  10   2   1 45.6950 4.36982   1
 -10   2  -1 46.3693 5.10247   1
 -10   2  -1 52.7130 4.94111   1
 -11  -2  -1 27.8427 3.27072   1
 -11  -2  -1 25.5287 3.15728   1
  11  -2   1 26.6588 3.66069   1
  11  -2   1 21.6962 3.44646   1
  11   2   1 27.7906 3.54466   1
 -11   2  -1 24.1502 3.55564   1
 -11   2  -1 28.1122 3.75696   1
  11   2   1 27.0390 3.44545   1
 -12  -2  -1 119.915 5.69761   1
 -12  -2  -1 115.513 5.69291   1
  12  -2   1 131.266 6.56992   1
  12  -2   1 124.349 6.42291   1
  12   2   1 116.633 6.22373   1
  12   2   1 106.696 6.31805   1
 -12   2  -1 113.713 6.64958   1
  13  -2   1 4.76664 3.48015   1
 -13  -2  -1 2.19119 3.13675   1
  13  -2   1 1.95180 3.40594   1
 -13  -2  -1 5.35459 3.23204   1
  13   2   1 -0.6674 3.40676   1
 -13   2  -1 0.51023 3.63539   1
  13   2   1 1.34286 3.23577   1
 -14  -2  -1 86.3455 6.08897   1
  14  -2   1 70.4179 6.90228   1
 -14  -2  -1 69.7925 6.11044   1
  14  -2   1 80.1171 7.03335   1
  14   2   1 68.5497 6.92406   1
 -14   2  -1 75.5260 7.15247   1
  14   2   1 70.6551 6.69908   1
 -15  -2  -1 1.91052 3.78108   1
 -15  -2  -1 2.42311 3.82294   1
  15  -2   1 1.97588 4.07796   1
 -15   2  -1 -1.3021 4.30632   1
  15   2   1 -0.4016 3.88188   1
 -15   2  -1 4.81400 4.22990   1
  15   2   1 -1.5642 4.19132   1
 -16  -2  -1 36.2229 5.01609   1
  16  -2   1 25.6710 5.27028   1
 -16  -2  -1 27.2936 4.83518   1
 -16   2  -1 17.0576 8.25042   1
  16   2   1 22.8587 5.29311   1
  16   2   1 19.7523 4.89430   1
 -17  -2  -1 156.065 8.66364   1
  17  -2   1 165.166 9.77390   1
 -17  -2  -1 165.785 8.72276   1
 -17   2  -1 142.782 9.71856   1
  17   2   1 169.155 9.68430   1
  17   2   1 151.405 9.58603   1
 -18  -2  -1 28.5302 5.57520   1
 -18  -2  -1 13.8472 8.73211   1
  18  -2   1 26.4381 5.97128   1
  18  -2   1 25.3744 5.94306   1
 -18   2  -1 19.6078 5.95004   1
 -18   2  -1 5.65788 6.01666   1
  18   2   1 30.5014 5.94593   1
  18   2   1 20.3918 6.41894   1
  19  -2   1 16.1889 6.09114   1
 -19  -2  -1 12.4026 6.79341   1
  19  -2   1 9.17770 6.36911   1
 -19  -2  -1 8.33394 5.46629   1
  19   2   1 5.62671 6.25324   1
 -19   2  -1 12.9799 6.04467   1
  19   2   1 -1.8671 6.06798   1
 -19   2  -1 7.89403 6.60891   1
 -20  -2  -1 4.13478 5.87324   1
  20  -2   1 8.00243 6.71208   1
  20  -2   1 -3.4859 6.55573   1
  20   2   1 11.5034 7.12175   1
 -20   2  -1 17.9345 7.44624   1
  20   2   1 -3.2615 6.45657   1
 -20   2  -1 11.2720 6.84460   1
  21  -2   1 56.4427 8.88224   1
 -21  -2  -1 39.1908 7.15234   1
 -21  -2  -1 38.4494 6.94480   1
  21  -2   1 32.7246 8.10469   1
  21   2   1 46.5083 8.60775   1
 -21   2  -1 49.6719 8.91342   1
  21   2   1 59.5730 8.52018   1
 -21   2  -1 57.2668 8.98051   1
  22  -2   1 30.3601 8.77691   1
 -22  -2  -1 14.9597 6.95705   1
  22  -2   1 9.10286 8.44439   1
 -22  -2  -1 -8.1601 7.15939   1
 -22   2  -1 -0.4694 9.30292   1
  22   2   1 17.0022 8.57203   1
 -22   2  -1 10.3722 8.33608   1
  22   2   1 19.7555 8.91670   1
 -23  -2  -1 4.10781 8.12340   1
  23  -2   1 -28.219 9.71042   1
 -23  -2  -1 5.42748 7.73719   1
 -23   2  -1 0.57755 10.1541   1
  23   2   1 23.1266 9.82911   1
  22  -3  -1 109.234 13.5366   1
  22  -3  -1 50.1806 8.96501   1
 -22  -3   1 69.1937 7.73312   1
  22   3  -1 95.1694 11.0461   1
  22   3  -1 60.7567 9.99716   1
 -22   3   1 77.9203 10.4540   1
 -22   3   1 61.4609 10.9656   1
 -21  -3   1 22.8640 6.40759   1
  21  -3  -1 24.2337 7.78631   1
 -21  -3   1 17.1839 6.25705   1
  21  -3  -1 28.2150 7.97198   1
 -21   3   1 23.9047 8.43964   1
 -21   3   1 34.8579 9.02711   1
  21   3  -1 29.0548 8.14008   1
  21   3  -1 16.4227 7.86924   1
  20  -3  -1 -6.8257 6.09518   1
  20  -3  -1 -5.9571 6.66572   1
 -20  -3   1 1.15620 5.15614   1
 -20  -3   1 -4.6851 6.15312   1
  20   3  -1 1.96070 6.71985   1
 -20   3   1 -2.3007 6.72912   1
  20   3  -1 3.70997 6.94246   1
 -20   3   1 -1.6348 7.17915   1
 -19  -3   1 11.1305 5.06121   1
 -19  -3   1 1.15874 5.32924   1
  19  -3  -1 0.75011 5.93922   1
  19  -3  -1 7.98354 5.86238   1
 -19   3   1 5.61540 6.24229   1
  19   3  -1 7.30407 6.03940   1
  19   3  -1 3.32026 6.07807   1
  18  -3  -1 160.833 10.3751   1
 -18  -3   1 156.595 8.47624   1
 -18  -3   1 117.829 12.9817   1
  18   3  -1 142.540 10.1287   1
 -18   3   1 165.231 10.7413   1
  18   3  -1 155.941 10.2823   1
  17  -3  -1 15.2410 5.10571   1
 -17  -3   1 10.6567 4.48860   1
 -17  -3   1 7.70633 4.41938   1
  17   3  -1 12.7386 5.06070   1
  17   3  -1 12.4898 8.63445   1
 -17   3   1 20.7329 5.81220   1
 -16  -3   1 18.0298 4.24423   1
  16  -3  -1 4.49888 5.58453   1
  16  -3  -1 14.7908 4.73054   1
 -16   3   1 12.5134 5.26174   1
  16   3  -1 9.88766 5.11619   1
  16   3  -1 15.6554 4.75114   1
  15  -3  -1 10.0973 6.07234   1
 -15  -3   1 -0.3429 3.61271   1
 -15  -3   1 4.67947 3.68445   1
  15  -3  -1 2.22725 4.25147   1
  15   3  -1 9.05110 4.48704   1
  15   3  -1 -2.5004 4.05368   1
 -15   3   1 5.10599 4.54522   1
 -14  -3   1 20.2594 3.60901   1
 -14  -3   1 21.7869 3.68293   1
  14  -3  -1 9.81772 4.15239   1
 -14   3   1 17.4776 4.19515   1
  14   3  -1 15.7499 4.29464   1
  14   3  -1 13.1796 4.06207   1
 -14   3   1 20.0899 4.90286   1
 -13  -3   1 298.824 7.57935   1
  13  -3  -1 289.204 9.09096   1
 -13  -3   1 288.690 7.66940   1
  13  -3  -1 296.805 8.90151   1
 -13   3   1 280.370 11.6766   1
  13   3  -1 289.239 8.76038   1
 -13   3   1 279.910 9.12042   1
  13   3  -1 295.953 8.55256   1
  12  -3  -1 16.1872 3.77497   1
 -12  -3   1 13.5439 3.06161   1
  12  -3  -1 19.3499 3.62104   1
 -12  -3   1 24.6059 3.29071   1
 -12   3   1 18.1820 4.07693   1
  12   3  -1 24.5493 3.61465   1
  12   3  -1 17.4710 3.70483   1
 -12   3   1 13.2880 3.84113   1
 -11  -3   1 66.0262 4.38423   1
  11  -3  -1 62.7852 5.27164   1
 -11  -3   1 68.1277 4.40543   1
  11  -3  -1 59.7682 5.55399   1
  11   3  -1 64.7625 5.11523   1
  11   3  -1 62.7727 5.21088   1
 -11   3   1 61.9930 5.89127   1
 -11   3   1 68.4053 5.68564   1
  10  -3  -1 248.517 7.01798   1
 -10  -3   1 239.695 5.80714   1
 -10  -3   1 239.721 5.83759   1
  10  -3  -1 237.812 7.18668   1
  10   3  -1 237.895 6.56296   1
  10   3  -1 233.685 6.71240   1
 -10   3   1 253.849 7.62446   1
 -10   3   1 250.204 7.39117   1
   9  -3  -1 241.338 6.63286   1
   9  -3  -1 247.816 6.83537   1
  -9  -3   1 244.837 5.44670   1
  -9  -3   1 239.377 5.33850   1
   9   3  -1 245.039 6.34019   1
  -9   3   1 251.716 7.08555   1
  -9   3   1 248.246 7.12776   1
   9   3  -1 246.022 6.18400   1
   8  -3  -1 54.2054 4.22745   1
   8  -3  -1 64.3269 4.53484   1
   8   3  -1 54.2321 3.92882   1
  -8   3   1 45.5200 4.40994   1
   8   3  -1 60.7158 3.85350   1
  -8   3   1 55.6017 4.63242   1
   7  -3  -1 61.2515 3.98249   1
   7  -3  -1 61.1690 4.19540   1
  -7   3   1 62.5542 4.24889   1
   7   3  -1 73.7192 3.59297   1
  -7   3   1 62.8339 4.38461   1
   7   3  -1 63.3603 3.62401   1
   6  -3  -1 277.832 5.82380   1
   6  -3  -1 273.390 5.89625   1
  -6   3   1 288.049 6.18900   1
   6   3  -1 277.923 5.27259   1
   6   3  -1 284.346 5.19201   1
  -6   3   1 270.454 6.13322   1
   5  -3  -1 271.170 5.44859   1
   5  -3  -1 283.423 5.41993   1
  -5   3   1 273.098 5.75322   1
   5   3  -1 281.281 4.78874   1
   5   3  -1 280.535 4.71552   1
  -5   3   1 279.881 5.79224   1
   4  -3  -1 9.70894 1.71237   1
   4  -3  -1 6.16578 1.62807   1
  -4   3   1 5.94055 1.81146   1
  -4   3   1 7.53288 1.90139   1
  -3   3   1 39.9553 2.73216   1
  -3   3   1 36.5758 2.60810   1
  -2   3   1 108.881 2.78743   1
  -2   3  -1 353.340 5.33890   1
  -2   3  -1 364.258 5.36880   1
   3  -3   1 0.03898 1.37190   1
   3  -3   1 0.81544 1.45860   1
  -3   3  -1 1.72758 1.69532   1
  -3   3  -1 1.06366 1.61200   1
   4  -3   1 438.712 6.59099   1
   4  -3   1 438.689 6.66140   1
  -4   3  -1 427.767 6.94179   1
  -4   3  -1 434.483 7.05438   1
   5  -3   1 552.615 8.20268   1
   5  -3   1 529.550 8.10025   1
  -5   3  -1 541.548 8.51958   1
  -5   3  -1 545.033 8.48975   1
   6  -3   1 508.655 8.33108   1
   6  -3   1 510.033 8.28223   1
  -6   3  -1 509.196 8.65137   1
  -6   3  -1 515.220 8.75181   1
   6   3   1 514.498 7.45825   1
   7  -3   1 0.97798 2.12196   1
   7  -3   1 2.74818 2.25190   1
   7   3   1 2.52150 1.88645   1
   7   3   1 1.94439 1.97905   1
  -7   3  -1 -0.0823 2.28885   1
  -7   3  -1 0.74403 2.27646   1
   8  -3   1 216.578 6.13190   1
  -8  -3  -1 213.471 4.60496   1
   8  -3   1 214.649 6.01563   1
   8   3   1 212.636 5.61842   1
  -8   3  -1 205.016 6.44183   1
  -8   3  -1 211.846 6.29723   1
   8   3   1 217.056 5.51588   1
  -9  -3  -1 47.0823 3.45329   1
   9  -3   1 48.5330 4.68588   1
   9  -3   1 54.5124 4.56699   1
  -9  -3  -1 56.6054 3.58173   1
  -9   3  -1 47.1471 5.02449   1
  -9   3  -1 52.1154 4.79908   1
   9   3   1 49.2222 4.04686   1
   9   3   1 49.1980 4.23886   1
 -10  -3  -1 9.21815 2.33901   1
  10  -3   1 4.41115 3.00110   1
  10  -3   1 7.70404 2.89465   1
 -10  -3  -1 10.0232 2.40999   1
 -10   3  -1 4.42214 2.99065   1
  10   3   1 6.93680 2.68157   1
 -10   3  -1 7.06948 3.31048   1
  10   3   1 10.3909 2.82075   1
 -11  -3  -1 125.071 4.99887   1
  11  -3   1 136.280 6.30756   1
 -11  -3  -1 126.268 4.95546   1
  11  -3   1 127.226 6.40397   1
  11   3   1 126.988 6.00012   1
 -11   3  -1 130.848 6.50758   1
  11   3   1 129.448 5.86849   1
 -11   3  -1 142.963 6.98356   1
  12  -3   1 96.8087 6.23588   1
 -12  -3  -1 80.3908 4.86383   1
 -12  -3  -1 95.0476 5.20134   1
  12  -3   1 94.2037 6.50081   1
  12   3   1 98.0000 5.99417   1
 -12   3  -1 100.260 6.80355   1
  12   3   1 97.3361 6.20217   1
 -12   3  -1 100.066 6.67288   1
  13  -3   1 114.792 6.90510   1
  13  -3   1 117.601 7.29782   1
 -13  -3  -1 111.350 5.66993   1
 -13  -3  -1 109.302 5.73600   1
  13   3   1 112.637 6.69019   1
 -13   3  -1 97.9228 7.13720   1
  13   3   1 103.681 6.90847   1
 -14  -3  -1 8.49231 3.24184   1
  14  -3   1 0.42296 3.86902   1
  14  -3   1 -0.8354 3.70981   1
 -14  -3  -1 -2.2706 3.22877   1
  14   3   1 7.89079 3.86314   1
 -14   3  -1 1.94498 4.16294   1
  14   3   1 1.36931 3.89621   1
  15  -3   1 -3.0934 4.14394   1
 -15  -3  -1 8.60638 3.79358   1
  15  -3   1 1.18027 4.50126   1
 -15  -3  -1 -3.9075 3.40922   1
  15   3   1 -1.8132 3.94505   1
 -15   3  -1 -3.9635 4.65341   1
  15   3   1 -1.6669 4.22530   1
 -16  -3  -1 66.2041 6.52373   1
  16  -3   1 65.4871 8.55618   1
  16  -3   1 77.9254 7.97954   1
 -16  -3  -1 82.4929 6.83141   1
 -16   3  -1 64.1925 6.78276   1
  16   3   1 74.1665 7.89727   1
  16   3   1 75.6349 8.30247   1
 -17  -3  -1 321.812 9.79010   1
  17  -3   1 304.535 11.5586   1
 -17  -3  -1 303.946 9.75650   1
  17   3   1 297.586 11.2138   1
 -17   3  -1 309.080 11.9401   1
  17   3   1 320.651 11.5478   1
  18  -3   1 12.5890 5.95652   1
  18  -3   1 25.9050 5.95843   1
 -18  -3  -1 19.1541 4.96452   1
  18   3   1 22.1146 6.04348   1
  18   3   1 27.9988 6.42246   1
 -18   3  -1 13.0613 6.00066   1
  19  -3   1 112.655 10.4136   1
  19  -3   1 127.054 10.8414   1
 -19  -3  -1 107.544 8.88667   1
 -19  -3  -1 99.2199 9.65166   1
  19   3   1 103.971 10.6355   1
 -19   3  -1 80.7157 8.73032   1
 -19   3  -1 127.829 11.4378   1
  19   3   1 98.2122 10.9405   1
 -20  -3  -1 5.36580 9.23162   1
  20  -3   1 9.04174 6.61226   1
  20  -3   1 4.27677 7.25342   1
 -20  -3  -1 5.97386 5.74963   1
  20   3   1 -0.0568 7.22319   1
  20   3   1 -19.785 6.67059   1
 -20   3  -1 2.91719 7.64699   1
 -20   3  -1 10.1188 7.16409   1
  21  -3   1 104.933 12.5773   1
 -21  -3  -1 99.8537 10.2891   1
  21  -3   1 96.4786 9.73590   1
  21   3   1 92.2206 9.98729   1
 -21   3  -1 80.6876 10.1453   1
 -21   3  -1 94.9783 10.3265   1
  21   3   1 113.432 12.9907   1
 -22  -3  -1 5.83090 6.83400   1
  22  -3   1 8.59131 8.51383   1
 -22  -3  -1 1.77661 9.14725   1
  22  -3   1 -0.3020 8.46442   1
 -22   3  -1 24.9595 10.0499   1
 -22   3  -1 6.58093 8.74106   1
  22   3   1 -3.3681 8.73053   1
  22   3   1 19.5436 9.52399   1
 -22  -4   1 19.5775 6.64244   1
  22  -4  -1 13.2021 8.87004   1
  22  -4  -1 28.8617 8.68953   1
  22   4  -1 8.11597 9.41811   1
  22   4  -1 17.2154 9.50934   1
 -22   4   1 8.64967 9.58242   1
 -21  -4   1 90.9247 9.42484   1
 -21  -4   1 71.1734 8.26728   1
  21  -4  -1 58.8048 9.12517   1
  21  -4  -1 70.5750 8.68131   1
 -21   4   1 59.6087 9.83442   1
  21   4  -1 83.9230 9.60250   1
  21   4  -1 60.6879 9.25712   1
 -21   4   1 61.1736 9.51670   1
  20  -4  -1 106.737 11.2942   1
 -20  -4   1 83.7738 8.47788   1
  20  -4  -1 87.9877 11.1179   1
  20   4  -1 82.2353 8.98656   1
 -20   4   1 74.3876 9.35228   1
  20   4  -1 97.9888 11.9137   1
 -19  -4   1 9.46983 4.82971   1
  19  -4  -1 1.03374 5.85196   1
  19  -4  -1 1.87574 6.04098   1
 -19  -4   1 -7.1588 4.50140   1
  19   4  -1 6.43336 6.45406   1
  19   4  -1 6.09812 6.60217   1
 -19   4   1 -5.1346 6.70365   1
 -18  -4   1 10.1427 4.28577   1
 -18  -4   1 -5.5322 4.24798   1
  18  -4  -1 -6.5493 4.98137   1
  18  -4  -1 5.51399 5.58863   1
  18   4  -1 0.52141 5.74929   1
 -18   4   1 -3.2978 5.80295   1
  18   4  -1 -3.1258 5.65443   1
  17  -4  -1 2.52015 5.08784   1
 -17  -4   1 -1.4497 3.89828   1
 -17  -4   1 -3.4896 3.91971   1
  17   4  -1 3.06902 5.29039   1
 -17   4   1 8.73045 5.51877   1
  17   4  -1 9.31934 7.92775   1
 -17   4   1 15.4957 6.00368   1
 -16  -4   1 235.322 7.82160   1
  16  -4  -1 224.613 15.8118   1
  16  -4  -1 235.361 9.73857   1
 -16  -4   1 255.746 7.85440   1
  16   4  -1 253.655 10.2186   1
 -16   4   1 254.576 11.3958   1
  16   4  -1 242.459 10.0902   1
 -16   4   1 241.586 10.7759   1
  15  -4  -1 2.20706 4.49353   1
  15  -4  -1 0.27769 6.88518   1
 -15  -4   1 -1.1422 3.19492   1
 -15   4   1 -1.3230 6.59891   1
  15   4  -1 8.55899 4.51518   1
  15   4  -1 6.21146 4.45067   1
 -15   4   1 4.71637 4.87282   1
  14  -4  -1 23.1141 4.60497   1
 -14  -4   1 28.5003 3.63333   1
  14  -4  -1 18.7353 7.21861   1
 -14   4   1 29.7070 5.16429   1
 -14   4   1 27.5691 4.93010   1
  14   4  -1 27.6056 4.68612   1
  14   4  -1 21.8713 4.42374   1
  13  -4  -1 726.774 13.8384   1
 -13  -4   1 725.742 11.0745   1
  13  -4  -1 741.499 13.7389   1
 -13   4   1 743.931 14.5210   1
 -13   4   1 732.723 14.6328   1
  13   4  -1 716.549 13.3099   1
  13   4  -1 744.596 13.4350   1
  12  -4  -1 117.622 6.80778   1
  12  -4  -1 115.984 6.61193   1
 -12   4   1 126.654 7.61634   1
 -12   4   1 112.959 7.35385   1
  12   4  -1 111.825 6.57092   1
  12   4  -1 116.741 6.55433   1
  11  -4  -1 411.325 9.29718   1
  11  -4  -1 406.198 9.45998   1
 -11   4   1 396.867 9.95402   1
  11   4  -1 396.276 8.77122   1
  11   4  -1 406.057 8.90261   1
 -11   4   1 391.906 10.0617   1
  10  -4  -1 49.8959 4.78131   1
  10  -4  -1 51.3284 5.00454   1
  10   4  -1 56.3846 4.58128   1
  10   4  -1 53.9532 4.78742   1
 -10   4   1 55.3553 5.63961   1
 -10   4   1 46.6859 5.39591   1
   9  -4  -1 27.8918 3.19400   1
   9  -4  -1 28.3035 3.34555   1
   9   4  -1 32.8240 3.16810   1
  -9   4   1 25.9578 3.56372   1
   9   4  -1 30.2155 2.99342   1
  -9   4   1 29.4349 3.62123   1
   8  -4  -1 128.531 4.89970   1
   8  -4  -1 122.805 5.03859   1
  -8   4   1 122.840 5.55494   1
   8   4  -1 131.533 4.48987   1
   8   4  -1 125.955 4.56396   1
  -8   4   1 119.206 5.40058   1
   7  -4  -1 315.839 6.67142   1
   7  -4  -1 322.663 6.55607   1
   7   4  -1 326.451 6.07908   1
  -7   4   1 315.201 7.30101   1
  -7   4   1 323.456 7.22745   1
   7   4  -1 318.743 5.91655   1
   6  -4  -1 481.553 7.59594   1
   6  -4  -1 467.561 7.61093   1
  -6   4   1 478.856 8.34551   1
  -6   4   1 459.904 8.32012   1
   5  -4  -1 -1.6787 1.64488   1
   5  -4  -1 -2.3966 1.70619   1
  -5   4   1 -3.1536 1.95242   1
  -5   4   1 -1.2226 2.04071   1
  -4   4   1 891.151 11.3065   1
  -4   4   1 876.779 11.2854   1
  -3   4   1 18.2921 1.97526   1
  -3   4   1 22.7283 2.10080   1
  -2   4  -1 377.961 5.74361   1
  -3   4  -1 281.897 5.32742   1
  -3   4  -1 276.569 5.29869   1
  -4   4  -1 -0.5855 1.82451   1
  -4   4  -1 -0.6149 1.93191   1
   5  -4   1 25.5009 3.08577   1
   5  -4   1 24.6609 2.95401   1
  -5   4  -1 29.5266 2.85653   1
  -5   4  -1 23.0367 2.61562   1
   6  -4   1 46.9758 3.65663   1
   6  -4   1 46.2769 3.51376   1
  -6   4  -1 45.5535 4.13183   1
  -6   4  -1 43.3425 4.04532   1
   7  -4   1 349.901 7.14904   1
   7  -4   1 343.960 7.03194   1
  -7   4  -1 346.512 7.75897   1
  -7   4  -1 348.513 7.64527   1
   7   4   1 352.491 6.28168   1
   8  -4   1 9.52812 2.63803   1
   8  -4   1 7.19578 2.49898   1
   8   4   1 10.6393 2.28544   1
  -8   4  -1 4.50308 2.79616   1
   8   4   1 5.99271 2.17065   1
  -8   4  -1 7.36848 2.91404   1
   9  -4   1 6.93209 2.88669   1
   9  -4   1 8.01533 2.65410   1
  -9   4  -1 9.26448 2.98797   1
  -9   4  -1 5.37745 3.12740   1
   9   4   1 4.93758 2.43313   1
   9   4   1 7.17168 2.53881   1
  10  -4   1 397.350 8.93883   1
  10  -4   1 394.738 9.09106   1
 -10   4  -1 398.757 9.68969   1
  10   4   1 395.615 8.16076   1
  10   4   1 400.669 8.29893   1
 -10   4  -1 388.901 9.41993   1
  11  -4   1 7.97309 3.36323   1
  11  -4   1 4.26147 3.56939   1
 -11   4  -1 6.56648 3.77654   1
  11   4   1 8.09319 3.32515   1
  11   4   1 4.84369 3.07207   1
 -11   4  -1 8.59681 3.87102   1
  12  -4   1 143.164 7.37208   1
  12  -4   1 139.991 6.97311   1
 -12   4  -1 137.894 7.60684   1
 -12   4  -1 140.189 10.4175   1
  12   4   1 141.708 6.92140   1
  12   4   1 155.464 6.84818   1
  13  -4   1 24.7206 4.26365   1
  13  -4   1 19.4180 4.55517   1
 -13  -4  -1 31.0169 3.30809   1
 -13   4  -1 26.8575 4.99960   1
  13   4   1 33.3082 4.66052   1
 -13   4  -1 17.8383 4.51598   1
  13   4   1 22.0443 4.24310   1
 -14  -4  -1 401.602 8.48652   1
  14  -4   1 391.503 10.8866   1
  14  -4   1 378.272 10.6068   1
 -14   4  -1 396.496 11.5304   1
  14   4   1 384.174 10.4474   1
  14   4   1 381.685 10.5241   1
  15  -4   1 16.3036 4.81380   1
 -15  -4  -1 20.0013 3.76545   1
 -15  -4  -1 25.6127 3.81718   1
  15  -4   1 16.5402 4.61007   1
  15   4   1 27.6904 5.19142   1
  15   4   1 21.7641 4.83481   1
 -15   4  -1 17.8329 5.30316   1
  16  -4   1 34.7126 5.98412   1
 -16  -4  -1 46.4771 4.54057   1
 -16  -4  -1 41.8859 4.55557   1
  16  -4   1 43.0263 5.72754   1
  16   4   1 41.6582 5.89700   1
 -16   4  -1 50.8574 6.46133   1
  16   4   1 39.5669 5.87281   1
 -17  -4  -1 6.47861 4.19275   1
  17  -4   1 3.99700 5.18452   1
 -17  -4  -1 10.5343 4.04247   1
  17   4   1 -8.3235 4.95828   1
 -17   4  -1 -8.5592 5.49693   1
 -17   4  -1 -8.7256 5.17508   1
  17   4   1 5.16537 5.48745   1
 -18  -4  -1 93.2928 7.32784   1
  18  -4   1 104.010 9.84716   1
  18  -4   1 86.1302 9.13173   1
 -18  -4  -1 92.6243 7.58138   1
 -18   4  -1 105.616 10.6816   1
  18   4   1 88.9558 10.0779   1
  18   4   1 83.6133 7.68513   1
  19  -4   1 32.2034 6.54728   1
 -19  -4  -1 25.2055 5.17297   1
  19  -4   1 32.8610 6.77177   1
 -19  -4  -1 23.7209 5.27541   1
 -19   4  -1 21.6875 7.69616   1
  19   4   1 33.7054 7.14998   1
  19   4   1 24.8005 7.10644   1
 -19   4  -1 28.4946 8.16835   1
 -20  -4  -1 195.018 9.94092   1
  20  -4   1 209.873 13.0023   1
  20  -4   1 203.627 12.6826   1
  20   4   1 203.313 13.1649   1
 -20   4  -1 180.834 13.8332   1
 -20   4  -1 187.636 14.5536   1
  20   4   1 207.776 13.4245   1
  21  -4   1 37.8223 8.71220   1
 -21  -4  -1 52.8046 6.68020   1
  21  -4   1 41.6559 8.44960   1
 -21  -4  -1 50.8902 7.95670   1
  21   4   1 49.5852 9.13068   1
 -21   4  -1 26.6900 10.2234   1
 -21   4  -1 42.6830 9.73305   1
  21   4   1 32.2092 8.65072   1
  22  -4   1 14.6552 8.83890   1
 -22  -4  -1 19.4691 6.83426   1
  22  -4   1 -5.7886 8.86259   1
  22   4   1 -3.5968 9.39780   1
 -22   4  -1 -6.3428 9.54760   1
  22   4   1 -9.9245 9.03828   1
  21  -5  -1 -12.405 7.81958   1
  21  -5  -1 -5.8812 7.87837   1
  21   5  -1 4.90514 8.81432   1
  21   5  -1 -11.148 8.93532   1
 -21   5   1 14.6783 9.31295   1
  20  -5  -1 -0.1572 7.13964   1
  20  -5  -1 6.41229 6.77774   1
 -20   5   1 6.73015 8.55921   1
  20   5  -1 5.17303 7.77972   1
  20   5  -1 11.6706 7.72488   1
  19  -5  -1 14.0574 6.31233   1
  19  -5  -1 12.8613 6.48332   1
  19   5  -1 8.87128 6.89636   1
  19   5  -1 6.27868 7.08693   1
 -19   5   1 13.7891 7.32810   1
  18  -5  -1 8.48127 5.63250   1
  18  -5  -1 -1.4123 5.84678   1
 -18   5   1 1.07024 6.93137   1
  18   5  -1 1.87233 6.09866   1
  18   5  -1 0.57377 6.04818   1
 -18   5   1 11.6419 6.60521   1
  17  -5  -1 38.1920 6.35432   1
  17   5  -1 39.5710 6.45824   1
  17   5  -1 30.2020 6.69422   1
 -17   5   1 33.0220 6.56499   1
 -17   5   1 28.6586 7.17763   1
  16  -5  -1 116.095 8.41563   1
  16  -5  -1 107.494 11.2466   1
 -16   5   1 138.515 10.1741   1
 -16   5   1 119.559 10.3908   1
  16   5  -1 131.602 8.99911   1
  16   5  -1 124.916 9.06503   1
  15  -5  -1 54.4824 5.90522   1
  15  -5  -1 48.7092 6.37794   1
 -15   5   1 44.5921 6.14489   1
 -15   5   1 48.2024 6.49262   1
  15   5  -1 51.5570 5.89348   1
  15   5  -1 45.3715 5.44130   1
  14  -5  -1 11.2540 7.20497   1
  14  -5  -1 2.94026 4.17136   1
  14   5  -1 1.35135 4.18640   1
 -14   5   1 -3.3412 4.89639   1
  14   5  -1 4.52695 4.30111   1
 -14   5   1 -1.1965 5.49452   1
  13  -5  -1 234.997 8.32956   1
  13  -5  -1 231.924 8.47729   1
 -13   5   1 200.949 13.0723   1
  13   5  -1 230.452 8.31430   1
  13   5  -1 231.396 8.47289   1
 -13   5   1 234.244 9.55554   1
  12  -5  -1 188.630 7.35505   1
  12  -5  -1 181.925 7.62229   1
  12   5  -1 195.888 7.49151   1
  12   5  -1 178.105 7.45532   1
 -12   5   1 192.554 9.67627   1
 -12   5   1 198.183 8.61476   1
  11  -5  -1 23.1540 3.61377   1
  11  -5  -1 27.2076 4.04721   1
  11   5  -1 28.9278 3.65495   1
  11   5  -1 30.6875 3.79001   1
 -11   5   1 22.2659 4.30783   1
 -11   5   1 20.4877 4.16649   1
  10  -5  -1 0.29418 2.60369   1
  10  -5  -1 1.01215 2.99983   1
 -10   5   1 4.73364 3.48806   1
 -10   5   1 -0.9101 3.24138   1
  10   5  -1 5.57518 2.80537   1
  10   5  -1 1.72291 2.91696   1
   9  -5  -1 46.4582 4.81811   1
   9  -5  -1 44.2053 4.45592   1
   9   5  -1 47.8436 4.44486   1
   9   5  -1 45.0327 4.23687   1
  -9   5   1 52.4104 5.33492   1
  -9   5   1 44.1970 4.22424   1
   8  -5  -1 2.74442 2.26454   1
   8  -5  -1 -2.3813 2.40498   1
  -8   5   1 -0.2805 2.76595   1
   8   5  -1 1.08231 2.28141   1
  -8   5   1 1.19455 2.89270   1
   8   5  -1 1.54516 2.30980   1
   7  -5  -1 -0.9603 2.08855   1
   7  -5  -1 2.58957 1.96094   1
  -7   5   1 0.50151 2.46343   1
  -7   5   1 -0.2881 2.59843   1
  -6   5   1 40.1738 4.20930   1
  -6   5   1 45.6206 4.07424   1
  -5   5   1 140.421 4.85975   1
  -5   5   1 141.282 4.73454   1
  -4   5   1 36.4607 3.25767   1
  -4   5   1 35.9526 3.38167   1
  -3   5   1 380.648 6.17201   1
  -3   5  -1 181.946 4.63834   1
  -3   5  -1 180.124 4.59020   1
  -4   5  -1 30.5541 3.58259   1
  -4   5  -1 29.2493 3.47545   1
  -5   5  -1 1.25441 2.28456   1
  -5   5  -1 -3.2906 2.12535   1
   6  -5   1 49.2174 3.34180   1
  -6   5  -1 49.6478 4.47498   1
  -6   5  -1 42.0922 4.29764   1
   7  -5   1 750.504 10.8466   1
   7  -5   1 764.754 10.8189   1
  -7   5  -1 763.048 12.2776   1
  -7   5  -1 758.222 12.0930   1
   8  -5   1 20.5478 2.91845   1
   8  -5   1 19.6560 2.80787   1
  -8   5  -1 16.7529 3.43732   1
  -8   5  -1 17.0198 3.23271   1
   8   5   1 16.3880 2.59888   1
   9  -5   1 159.415 5.85320   1
   9  -5   1 159.846 5.97616   1
   9   5   1 160.443 5.44677   1
   9   5   1 164.058 5.47168   1
  -9   5  -1 157.834 6.71876   1
  -9   5  -1 147.788 6.95505   1
  10  -5   1 0.60337 3.02268   1
  10  -5   1 -2.7373 2.70172   1
  10   5   1 0.31624 2.77496   1
  10   5   1 2.22843 2.76512   1
 -10   5  -1 -6.4689 3.32099   1
 -10   5  -1 0.23119 3.57113   1
  11  -5   1 104.197 6.46547   1
  11  -5   1 98.2710 6.16883   1
 -11   5  -1 89.5525 7.14679   1
  11   5   1 100.749 5.99376   1
  11   5   1 101.301 5.82463   1
 -11   5  -1 93.2889 7.08264   1
  12  -5   1 620.558 12.3102   1
  12  -5   1 640.550 12.5583   1
  12   5   1 649.999 11.9196   1
 -12   5  -1 639.160 13.4937   1
 -12   5  -1 648.967 13.7151   1
  12   5   1 649.031 12.0613   1
  13  -5   1 4.11198 3.97487   1
  13  -5   1 8.94474 3.99267   1
  13   5   1 1.73547 3.99861   1
 -13   5  -1 -3.9687 4.42236   1
 -13   5  -1 -2.0232 4.19498   1
  13   5   1 2.21655 3.89663   1
  14  -5   1 5.96243 4.23394   1
  14  -5   1 0.97222 4.14984   1
  14   5   1 4.18246 4.53951   1
 -14   5  -1 11.3898 6.21616   1
  14   5   1 -4.0928 4.02662   1
  15  -5   1 11.1250 4.66216   1
  15  -5   1 -2.4824 4.46865   1
  15   5   1 -1.7652 4.52517   1
 -15   5  -1 1.57685 5.21617   1
  15   5   1 3.89658 4.92333   1
  16  -5   1 103.571 8.38074   1
  16  -5   1 115.085 8.76915   1
  16   5   1 118.343 9.52456   1
 -16   5  -1 115.416 10.1179   1
  16   5   1 106.292 8.91940   1
  17  -5   1 10.6574 5.27342   1
  17   5   1 10.9401 6.00067   1
 -17   5  -1 -1.8899 6.53677   1
  17   5   1 -3.9197 5.65035   1
 -17   5  -1 14.0577 6.34654   1
  18  -5   1 -0.7519 5.63632   1
  18  -5   1 5.21844 5.78590   1
  18   5   1 20.3161 6.50312   1
  18   5   1 7.31312 6.34145   1
 -18   5  -1 -2.3716 7.48308   1
 -18   5  -1 3.64918 6.86138   1
  19  -5   1 2.90973 6.63553   1
  19  -5   1 12.5782 6.65872   1
 -19   5  -1 2.87946 7.68051   1
  19   5   1 4.37736 7.08754   1
 -19   5  -1 4.45971 8.49779   1
  19   5   1 10.9241 6.98004   1
  20  -5   1 107.505 12.2469   1
  20  -5   1 94.6915 9.06382   1
 -20   5  -1 88.6103 10.8641   1
  20   5   1 130.913 12.8468   1
 -20   5  -1 101.983 10.1666   1
  20   5   1 73.0217 9.17783   1
  21  -5   1 34.9111 8.89008   1
  21  -5   1 49.6921 8.80326   1
  21   5   1 50.2651 9.71630   1
  21   5   1 53.2433 10.0752   1
 -21   5  -1 40.4003 10.3217   1
  20  -6  -1 18.0923 7.69214   1
  20  -6  -1 5.45057 7.40416   1
  20   6  -1 10.0846 8.64931   1
 -20   6   1 7.07929 9.11698   1
  20   6  -1 11.4324 8.69963   1
  19  -6  -1 2.94447 6.66400   1
  19  -6  -1 -11.175 6.59258   1
  19   6  -1 -7.3068 7.04458   1
  19   6  -1 8.24945 7.65925   1
 -19   6   1 -0.2330 7.75687   1
  18  -6  -1 -1.8786 5.67876   1
  18  -6  -1 2.28729 6.18324   1
 -18   6   1 6.45822 6.95605   1
  18   6  -1 1.16909 6.44778   1
  18   6  -1 -2.5922 6.36475   1
  17  -6  -1 11.1895 5.75284   1
  17  -6  -1 3.85467 8.40429   1
 -17   6   1 8.50732 7.28405   1
  17   6  -1 4.97828 6.22075   1
 -17   6   1 15.8543 6.64718   1
  17   6  -1 23.1548 6.23068   1
  16  -6  -1 59.4350 6.07931   1
  16  -6  -1 44.3302 7.31772   1
 -16   6   1 49.5941 7.36103   1
  16   6  -1 56.3851 6.61612   1
 -16   6   1 68.1325 7.84748   1
  16   6  -1 78.6285 8.97812   1
  15  -6  -1 41.6179 5.44150   1
  15  -6  -1 49.8417 5.79971   1
  15   6  -1 34.7071 5.68297   1
 -15   6   1 42.7517 6.36856   1
  15   6  -1 43.4998 5.68678   1
 -15   6   1 43.1435 6.93471   1
  14  -6  -1 -0.7729 4.50906   1
  14  -6  -1 7.95656 4.10171   1
 -14   6   1 2.78659 5.55339   1
  14   6  -1 10.3133 4.52859   1
  14   6  -1 10.7353 4.59504   1
 -14   6   1 11.5973 5.12611   1
  13  -6  -1 165.885 8.07677   1
  13  -6  -1 160.430 7.63030   1
  13   6  -1 174.936 8.11631   1
 -13   6   1 177.538 9.61470   1
  13   6  -1 161.597 7.92100   1
 -13   6   1 169.850 9.30454   1
  12  -6  -1 4.42508 3.80553   1
  12  -6  -1 3.84602 3.47018   1
 -12   6   1 0.05746 4.31677   1
 -12   6   1 3.22268 7.33834   1
  12   6  -1 4.75901 3.68256   1
  12   6  -1 8.85589 3.79441   1
  11  -6  -1 122.235 6.08789   1
  11  -6  -1 126.245 6.47398   1
  11   6  -1 109.532 6.19648   1
 -11   6   1 120.924 7.55313   1
  11   6  -1 119.088 6.40579   1
  10  -6  -1 36.1401 3.65986   1
  10  -6  -1 38.8048 3.87312   1
  10   6  -1 34.3975 3.67581   1
  10   6  -1 29.7993 3.78278   1
 -10   6   1 29.9132 4.61279   1
 -10   6   1 33.9493 4.53415   1
   9  -6  -1 367.601 7.56305   1
   9  -6  -1 379.282 7.73508   1
  -9   6   1 379.096 9.77776   1
  -9   6   1 380.567 9.40247   1
  -8   6   1 558.235 10.7324   1
  -8   6   1 557.600 10.8820   1
  -7   6   1 6.77928 3.14087   1
  -7   6   1 8.87693 2.99788   1
  -6   6   1 14.4978 3.01430   1
  -6   6   1 9.57887 2.77644   1
  -5   6   1 52.8234 4.36451   1
  -5   6   1 52.5571 4.22746   1
  -4   6   1 72.2687 4.07474   1
  -4   6   1 65.8048 3.93430   1
  -3   6  -1 161.514 4.86437   1
  -4   6  -1 119.503 4.71299   1
  -4   6  -1 114.379 4.83166   1
  -5   6  -1 96.0410 5.04096   1
  -5   6  -1 92.1689 4.82706   1
  -6   6  -1 6.05345 2.94306   1
  -6   6  -1 5.48237 2.73214   1
  -7   6  -1 158.435 6.53838   1
  -7   6  -1 150.559 6.23731   1
   8  -6   1 432.287 7.81607   1
   8  -6   1 424.269 7.90160   1
  -8   6  -1 431.889 9.91366   1
  -8   6  -1 430.212 9.73147   1
   9  -6   1 111.138 5.42186   1
   9  -6   1 102.910 5.08158   1
  -9   6  -1 107.432 7.01847   1
   9   6   1 105.264 5.18297   1
  -9   6  -1 109.337 6.71533   1
  10  -6   1 230.527 7.20279   1
  10  -6   1 219.173 6.86101   1
 -10   6  -1 241.237 8.63911   1
  10   6   1 218.149 6.87140   1
 -10   6  -1 237.315 8.82464   1
  10   6   1 233.570 6.83527   1
  11  -6   1 624.294 11.6119   1
  11  -6   1 622.439 11.5433   1
 -11   6  -1 626.736 13.1724   1
  11   6   1 632.917 11.2607   1
  11   6   1 616.466 11.1089   1
 -11   6  -1 640.806 13.6441   1
  12  -6   1 31.5677 4.36954   1
  12  -6   1 33.8352 4.21976   1
 -12   6  -1 34.8019 5.21689   1
  12   6   1 37.5852 4.55206   1
  12   6   1 30.1428 4.29037   1
 -12   6  -1 29.3670 5.70384   1
  13  -6   1 18.1332 4.62473   1
  13  -6   1 8.83851 3.97734   1
 -13   6  -1 21.4473 5.24336   1
  13   6   1 17.6467 4.44622   1
 -13   6  -1 20.3623 9.12285   1
  13   6   1 16.1703 4.43807   1
  14  -6   1 32.6783 5.16375   1
  14   6   1 13.9894 5.03615   1
 -14   6  -1 22.5427 5.77792   1
  14   6   1 23.8087 5.12935   1
  15  -6   1 17.0975 5.09474   1
  15   6   1 15.0593 6.10586   1
 -15   6  -1 1.10601 5.96117   1
  15   6   1 36.1124 5.92627   1
  16  -6   1 3.04950 5.85525   1
  16  -6   1 22.0600 5.23384   1
  16   6   1 10.5562 5.44320   1
  16   6   1 17.7125 5.91181   1
 -16   6  -1 5.85665 6.42213   1
  17  -6   1 17.4780 5.91436   1
 -17   6  -1 4.69656 7.09833   1
  17   6   1 1.06248 6.08615   1
  17   6   1 19.5553 6.45774   1
 -17   6  -1 7.23954 6.80004   1
  18  -6   1 43.8026 6.95948   1
  18  -6   1 47.7821 6.82925   1
  18   6   1 61.3946 7.86032   1
 -18   6  -1 38.6216 8.71395   1
  18   6   1 32.7685 7.33545   1
 -18   6  -1 44.4161 8.05929   1
  19  -6   1 51.1815 7.83603   1
  19  -6   1 50.7801 7.63786   1
 -19   6  -1 50.6758 10.6758   1
 -19   6  -1 61.7052 9.99804   1
  19   6   1 67.1785 8.78721   1
  19   6   1 61.4195 8.68245   1
  20  -6   1 -1.5520 7.52526   1
  20  -6   1 9.62080 7.67869   1
  20   6   1 5.05069 8.82394   1
  20   6   1 2.30242 8.53318   1
 -20   6  -1 -10.465 8.94028   1
  19  -7  -1 -4.1823 6.50942   1
  19  -7  -1 -7.1342 7.14561   1
 -19   7   1 -1.9076 8.98783   1
  19   7  -1 2.69224 8.25658   1
  19   7  -1 5.55886 8.51318   1
  18  -7  -1 10.6696 6.63243   1
  18   7  -1 0.95583 7.28409   1
 -18   7   1 9.86008 8.16076   1
  18   7  -1 2.89100 7.30623   1
  17  -7  -1 38.1444 6.75445   1
  17  -7  -1 30.1684 5.89598   1
 -17   7   1 34.4512 8.00557   1
 -17   7   1 51.5922 9.11248   1
  17   7  -1 51.2328 7.39309   1
  17   7  -1 27.0050 7.10128   1
  16  -7  -1 -4.1709 5.36083   1
  16   7  -1 -0.7722 5.83196   1
 -16   7   1 -6.9917 6.65629   1
  16   7  -1 12.9278 5.93726   1
 -16   7   1 -3.9672 7.12335   1
  15  -7  -1 50.3386 5.85671   1
  15   7  -1 58.4616 6.44281   1
 -15   7   1 45.9515 7.06177   1
 -15   7   1 49.5373 7.51161   1
  15   7  -1 56.3989 8.03411   1
  14  -7  -1 5.15048 4.07840   1
  14  -7  -1 -0.9430 4.33727   1
  14   7  -1 2.85488 5.07281   1
 -14   7   1 -1.9579 5.35751   1
  14   7  -1 5.09908 4.82874   1
 -14   7   1 -6.0485 6.13370   1
  13  -7  -1 66.3975 6.27321   1
  13  -7  -1 64.3158 6.60443   1
  13   7  -1 64.3962 7.09038   1
 -13   7   1 67.3444 6.66170   1
  13   7  -1 70.2487 7.59752   1
 -13   7   1 65.9291 7.20414   1
  12  -7  -1 9.39940 3.28418   1
  12  -7  -1 10.8960 3.76436   1
  12   7  -1 12.9757 4.26582   1
  12   7  -1 13.1647 4.08752   1
 -12   7   1 12.1335 5.02065   1
 -12   7   1 13.7831 5.31839   1
  11  -7  -1 9.12565 3.33865   1
 -11   7   1 6.22597 5.51475   1
  11   7  -1 9.47880 3.79183   1
 -11   7   1 14.8018 4.73572   1
 -10   7   1 108.742 10.4253   1
 -10   7   1 119.021 7.78202   1
  -9   7   1 325.232 9.33794   1
  -9   7   1 331.515 9.73938   1
  -8   7   1 50.5764 4.63636   1
  -8   7   1 52.8340 4.82249   1
  -7   7   1 267.674 7.86632   1
  -7   7   1 258.579 7.72513   1
  -6   7   1 97.9925 5.56124   1
  -6   7   1 103.565 5.71844   1
  -5   7   1 19.5061 3.22385   1
  -5   7   1 20.9118 3.29843   1
  -4   7   1 24.2744 2.90505   1
  -4   7   1 23.2663 3.00227   1
  -3   7  -1 72.6335 4.32903   1
  -4   7  -1 2.59179 2.65812   1
  -4   7  -1 3.81236 2.58081   1
  -5   7  -1 38.2913 4.76164   1
  -5   7  -1 39.8344 3.82036   1
  -6   7  -1 255.099 7.37280   1
  -6   7  -1 240.037 7.56864   1
  -7   7  -1 38.8842 4.23182   1
  -7   7  -1 43.2523 4.44007   1
  -8   7  -1 56.8340 6.45432   1
  -8   7  -1 54.7034 6.26523   1
  -9   7  -1 17.2973 4.39240   1
  -9   7  -1 16.7452 4.23313   1
 -10   7  -1 72.1360 7.76386   1
 -10   7  -1 82.5252 7.45796   1
  11  -7   1 58.9226 5.37231   1
  11   7   1 68.8304 6.25987   1
  11   7   1 71.4084 6.14150   1
 -11   7  -1 58.5005 8.00578   1
 -11   7  -1 64.5229 7.60592   1
  12  -7   1 75.7398 6.55254   1
  12  -7   1 76.3726 5.99004   1
 -12   7  -1 83.0448 8.89117   1
 -12   7  -1 86.5387 9.71445   1
  12   7   1 77.7923 6.81058   1
  12   7   1 78.9172 6.87669   1
  13  -7   1 18.3576 4.58938   1
  13  -7   1 17.0836 4.01203   1
 -13   7  -1 17.6597 5.56519   1
  13   7   1 15.5846 4.63203   1
  13   7   1 8.54042 4.59877   1
  14  -7   1 11.2762 4.87885   1
  14  -7   1 20.3179 4.48938   1
  14   7   1 17.2981 7.87209   1
  14   7   1 21.0350 5.30605   1
 -14   7  -1 15.7351 6.02357   1
  15  -7   1 36.4863 5.18013   1
  15  -7   1 40.0161 5.85305   1
 -15   7  -1 30.0798 7.13130   1
  15   7   1 36.8265 6.24214   1
  16  -7   1 110.427 11.1077   1
  16  -7   1 112.657 8.71342   1
 -16   7  -1 127.854 12.3671   1
  16   7   1 146.465 11.0759   1
  16   7   1 119.533 10.3317   1
  17  -7   1 186.865 10.8619   1
 -17   7  -1 181.444 13.8164   1
  17   7   1 160.570 11.7996   1
  17   7   1 166.768 11.7573   1
 -17   7  -1 174.875 14.4557   1
  18  -7   1 18.8644 6.94549   1
  18  -7   1 1.57122 6.37772   1
 -18   7  -1 17.6238 9.94972   1
  18   7   1 14.4388 7.75784   1
  18   7   1 18.6029 7.87979   1
 -18   7  -1 -6.3045 8.04342   1
  17  -8  -1 7.34421 6.22892   1
  17   8  -1 -3.3756 7.35659   1
 -17   8   1 6.53753 8.43472   1
  17   8  -1 7.55456 7.15996   1
  16  -8  -1 8.21071 5.60127   1
  16   8  -1 13.5651 6.98753   1
 -16   8   1 -1.0898 8.22142   1
 -16   8   1 16.4504 8.25688   1
  16   8  -1 -1.1721 8.50833   1
  15  -8  -1 2.19475 4.83267   1
 -15   8   1 -2.5488 7.26465   1
 -15   8   1 -0.9930 6.89284   1
  15   8  -1 10.8287 8.17318   1
  15   8  -1 -0.6852 5.85865   1
 -14   8   1 16.9564 6.36690   1
  14   8  -1 16.3709 5.57282   1
 -14   8   1 15.1982 6.86331   1
 -13   8   1 3.19428 6.23438   1
 -13   8   1 12.5291 5.88277   1
  13   8  -1 14.3954 5.11790   1
  13   8  -1 11.9932 5.30137   1
 -12   8   1 -0.0739 5.62478   1
  12   8  -1 0.84632 4.50651   1
  12   8  -1 1.29315 4.28601   1
 -12   8   1 -0.8828 5.30037   1
 -11   8   1 15.5498 5.55990   1
 -11   8   1 10.3827 5.33494   1
 -10   8   1 5.76713 4.62950   1
 -10   8   1 -11.769 5.03524   1
  -9   8   1 0.18454 4.97929   1
  -9   8   1 0.50294 4.24927   1
  -8   8   1 34.0305 4.99275   1
  -8   8   1 45.8861 4.83099   1
  -7   8   1 588.283 11.5212   1
  -7   8   1 589.563 11.7817   1
  -6   8   1 85.2221 5.90994   1
  -6   8   1 80.6040 6.32769   1
  -5   8   1 116.649 5.90877   1
  -5   8   1 124.940 6.14207   1
  -4   8   1 23.5371 3.39971   1
  -4   8  -1 -1.9088 3.06095   1
  -4   8  -1 -2.8921 2.90347   1
  -5   8  -1 15.2811 3.57117   1
  -5   8  -1 9.99912 3.36489   1
  -6   8  -1 129.870 6.78163   1
  -6   8  -1 130.147 7.05145   1
  -7   8  -1 59.5070 6.55894   1
  -7   8  -1 62.4269 5.29918   1
  -8   8  -1 18.8658 4.46304   1
  -8   8  -1 16.2966 4.60992   1
  -9   8  -1 39.8469 6.18831   1
  -9   8  -1 45.4937 5.24295   1
 -10   8  -1 71.7290 8.03360   1
 -10   8  -1 75.8665 8.42338   1
 -11   8  -1 163.599 10.3399   1
  12   8   1 3.93358 4.49310   1
 -12   8  -1 6.39188 5.41708   1
  13   8   1 11.0377 5.36048   1
 -13   8  -1 30.8319 6.56994   1
  13   8   1 12.9092 5.01213   1
 -14   8  -1 42.0882 7.29241   1
  14   8   1 34.3963 6.23760   1
  14   8   1 43.5993 9.59340   1
  15  -8   1 46.2869 5.25971   1
  15  -8   1 51.5109 5.93696   1
  15   8   1 63.0332 7.06184   1
  15   8   1 48.1010 7.24215   1
 -15   8  -1 47.4525 8.84055   1
 -15   8  -1 54.5426 8.51047   1
  16  -8   1 74.9899 8.95578   1
  16  -8   1 50.9849 6.07783   1
 -16   8  -1 54.8599 9.56685   1
 -16   8  -1 64.7222 9.19490   1
  16   8   1 63.0531 7.71391   1
  17  -8   1 109.924 9.65040   1
 -17   8  -1 143.473 14.2400   1
  17   8   1 122.186 12.5409   1
  17   8   1 139.465 12.1626   1
 -17   8  -1 141.152 16.1822   1
  15   9  -1 50.5480 7.99667   1
 -15   9   1 38.5862 8.63031   1
  15   9  -1 46.5116 7.41559   1
  14   9  -1 29.4966 6.58133   1
 -14   9   1 24.2670 8.45658   1
 -14   9   1 32.8235 7.58205   1
 -13   9   1 27.6967 7.80165   1
 -13   9   1 32.3310 7.16479   1
 -12   9   1 24.2166 6.46140   1
 -12   9   1 11.0878 6.92181   1
 -11   9   1 11.2433 6.30262   1
 -11   9   1 3.73449 5.85013   1
 -10   9   1 146.663 9.95445   1
 -10   9   1 158.174 9.75806   1
  -9   9   1 6.71436 4.93789   1
  -9   9   1 5.52702 5.78321   1
  -8   9   1 2.63700 6.40983   1
  -8   9   1 -2.7540 4.46650   1
  -7   9   1 27.3178 4.52493   1
  -7   9   1 32.9196 5.11561   1
  -6   9   1 47.9210 4.87313   1
  -6   9   1 54.1126 5.23725   1
  -5   9   1 1.82684 3.84187   1
  -5   9  -1 37.3278 4.35224   1
  -6   9  -1 138.898 7.38822   1
  -7   9  -1 64.4582 7.34123   1
  -8   9  -1 179.992 8.77794   1
  -9   9  -1 12.2897 5.03730   1
 -10   9  -1 129.442 10.7631   1
 -11   9  -1 49.7265 6.75120   1
 -12   9  -1 14.8042 6.60094   1
 -13   9  -1 20.2620 7.08412   1
  14   9   1 55.4773 6.92031   1
 -14   9  -1 68.7990 8.87689   1
 -14   9  -1 56.0935 8.99709   1
  14   9   1 63.9158 7.05446   1
 -15   9  -1 1.00961 8.57541   1
  15   9   1 24.1601 7.17931   1
 -15   9  -1 3.24755 9.57702   1
  15   9   1 12.6567 6.87723   1
 -13  10   1 60.9577 9.00158   1
 -12  10   1 13.1497 7.92610   1
 -12  10   1 2.63434 7.12423   1
 -11  10   1 4.99820 6.60972   1
 -11  10   1 -0.7180 6.99705   1
 -10  10   1 87.0685 10.8016   1
 -10  10   1 103.628 10.3594   1
  -9  10   1 30.0845 6.42857   1
  -9  10   1 19.6652 6.20961   1
  -8  10   1 9.76453 5.51414   1
  -7  10   1 26.1382 5.46875   1
  -6  10   1 40.0342 5.54542   1
  -5  10   1 20.2754 4.84416   1
  -5  10  -1 66.3114 7.31630   1
  -6  10  -1 21.7174 5.10378   1
  -7  10  -1 9.97439 5.22348   1
  -8  10  -1 74.8443 9.09802   1
 -10  10  -1 12.9634 6.32992   1
 -11  10  -1 43.6825 7.62390   1
 -11  10  -1 28.1076 7.88447   1
 -12  10  -1 69.5890 9.56678   1
  -9  11   1 22.8442 7.13879   1
  -8  11   1 65.0051 7.68355   1
  -7  11   1 72.9296 7.13525   1
  -6  11   1 2.26403 5.72813   1
  -5  11  -1 62.1953 6.60799   1
  -5  11  -1 70.9482 6.30128   1
  -6  11  -1 -1.3667 5.65591   1
  -6  11  -1 10.4261 6.04336   1
  -7  11  -1 18.6221 6.84809   1
  -7  11  -1 16.6057 6.41425   1
  -8  11  -1 28.5445 7.37270   1
  -8  11  -1 -10.475 8.43507   1
  -9  11  -1 4.43177 7.31764   1
  -9  11  -1 14.0151 7.94642   1
 -23   0   2 9.16308 8.13642   1
  23   0  -2 -5.5355 9.42289   1
 -23   0   2 -14.041 8.93042   1
  23   0  -2 17.3600 9.51792   1
 -22   0   2 14.7648 8.03894   1
 -22   0   2 13.0663 7.82579   1
  22   0  -2 14.8876 8.19259   1
  22   0  -2 6.61181 7.85197   1
 -21   0   2 -6.5846 6.45484   1
 -21   0   2 2.54583 6.83011   1
  21   0  -2 -9.1829 6.63320   1
  21   0  -2 2.84380 7.31226   1
  20   0  -2 -10.124 6.36964   1
 -20   0   2 2.34620 6.22922   1
 -20   0   2 -0.1995 6.31669   1
  20   0  -2 -0.8677 5.56524   1
  19   0  -2 1.05227 5.68165   1
 -19   0   2 -6.1443 5.31383   1
  18   0  -2 20.5339 5.57438   1
 -18   0   2 29.2559 5.69399   1
  17   0  -2 0.35327 4.81122   1
 -17   0   2 0.07019 4.37775   1
  16   0  -2 9.21980 4.27759   1
 -16   0   2 9.47110 4.54599   1
  16   0  -2 7.42999 4.72183   1
 -16   0   2 16.9469 4.58600   1
  15   0  -2 1.64065 3.98979   1
 -15   0   2 -2.4917 3.77996   1
 -15   0   2 -4.6951 4.56294   1
  15   0  -2 -3.7031 3.56563   1
 -14   0   2 98.8323 6.62241   1
  14   0  -2 97.4542 7.01650   1
  14   0  -2 110.473 6.77121   1
 -14   0   2 101.539 6.89225   1
  13   0  -2 5.74881 3.33593   1
  13   0  -2 1.89764 3.12540   1
 -13   0   2 2.43135 3.17267   1
 -13   0   2 4.08144 3.42855   1
  12   0  -2 978.227 15.4634   1
 -12   0   2 1017.12 15.4750   1
 -12   0   2 1014.54 15.4747   1
  12   0  -2 1006.98 15.4508   1
 -11   0   2 1.17530 2.69479   1
  11   0  -2 3.09332 2.85783   1
 -11   0   2 6.33613 2.97751   1
  11   0  -2 -0.8900 2.57354   1
  10   0  -2 734.015 11.8993   1
 -10   0   2 735.102 11.7944   1
  10   0  -2 724.641 11.7091   1
 -10   0   2 729.044 11.7830   1
   9   0  -2 1.75747 2.40468   1
  -9   0   2 2.44910 2.46194   1
   9   0  -2 -2.2618 2.20772   1
  -9   0   2 1.13249 2.27554   1
   8   0  -2 1321.97 16.7056   1
   8   0  -2 1302.40 16.7008   1
  -8   0   2 1332.15 16.6842   1
  -8   0   2 1345.27 16.7199   1
  -7   0   2 -2.7681 2.11171   1
   7   0  -2 -3.6485 2.06990   1
  -7   0   2 -3.3500 2.09200   1
   7   0  -2 -1.8374 2.18000   1
   6   0  -2 4113.06 41.9632   1
   6   0  -2 4067.98 41.8457   1
  -6   0   2 4017.29 41.7862   1
  -6   0   2 4125.50 41.8647   1
  -5   0   2 0.48245 1.85997   1
   5   0  -2 -1.0669 1.84758   1
   5   0  -2 0.31247 1.82067   1
  -5   0   2 0.09745 1.72904   1
  -4   0   2 562.034 7.58941   1
  -4   0   2 564.339 7.64349   1
   4   0  -2 559.272 7.68617   1
   3   0  -2 -3.0242 1.24734   1
   3   0  -2 -4.8780 1.24094   1
  -3   0   2 -4.8029 1.30849   1
  -3   0   2 -3.0774 1.20807   1
   2   0   2 193.620 3.56661   1
  -2   0  -2 196.627 3.50557   1
   2   0   2 197.739 3.49126   1
  -2   0  -2 184.845 3.57552   1
   3   0   2 -0.9145 1.40545   1
  -3   0  -2 -2.4560 1.33498   1
   3   0   2 -1.6242 1.41209   1
  -3   0  -2 -1.0156 1.42631   1
  -4   0  -2 265.710 5.09449   1
   4   0   2 264.386 5.15075   1
   4   0   2 260.835 5.07714   1
  -4   0  -2 260.707 5.10720   1
   5   0   2 -2.7484 1.84223   1
  -5   0  -2 -2.9844 1.75319   1
   5   0   2 -3.4058 1.81919   1
  -5   0  -2 -2.2175 1.82229   1
   6   0   2 1326.72 16.0646   1
  -6   0  -2 1306.58 15.9531   1
   6   0   2 1320.52 16.0691   1
  -6   0  -2 1370.52 16.2010   1
  -7   0  -2 -2.2874 2.04458   1
   7   0   2 -6.2202 2.23481   1
   8   0   2 1251.99 16.2900   1
   8   0   2 1227.04 16.2246   1
  -8   0  -2 1249.11 16.1551   1
  -8   0  -2 1280.12 16.3745   1
   9   0   2 -2.6398 2.46037   1
   9   0   2 -3.7521 2.28999   1
  -9   0  -2 0.26241 2.39759   1
  -9   0  -2 -2.9423 2.39515   1
 -10   0  -2 243.561 7.01467   1
 -10   0  -2 253.764 7.12658   1
  10   0   2 259.315 7.27550   1
  10   0   2 250.648 7.06254   1
 -11   0  -2 -2.6272 2.96246   1
  11   0   2 -6.1684 2.90265   1
  11   0   2 -0.5800 2.81138   1
 -11   0  -2 -0.9097 2.88874   1
 -12   0  -2 766.665 13.2761   1
 -12   0  -2 737.404 13.0049   1
  12   0   2 708.779 13.1363   1
  12   0   2 729.807 13.0994   1
 -13   0  -2 -2.4159 3.21753   1
 -13   0  -2 -0.3314 3.53490   1
  13   0   2 -1.1921 3.33657   1
  13   0   2 -5.7443 3.25578   1
 -14   0  -2 0.45083 3.43722   1
  14   0   2 -1.5689 4.49762   1
 -14   0  -2 2.21759 3.92726   1
  14   0   2 -3.0412 3.51063   1
  15   0   2 -0.3371 4.12033   1
 -15   0  -2 -4.1316 3.86753   1
 -15   0  -2 0.44916 3.89919   1
  16   0   2 396.737 13.0975   1
  16   0   2 427.815 18.3278   1
 -16   0  -2 393.863 11.4671   1
  17   0   2 8.09613 4.90943   1
 -17   0  -2 -3.8791 4.77209   1
 -18   0  -2 1.86693 5.32009   1
  18   0   2 7.92820 5.50976   1
  19   0   2 1.30558 6.02572   1
 -19   0  -2 -4.5323 5.30583   1
 -19   0  -2 7.75128 5.51539   1
  19   0   2 -7.1243 5.11093   1
 -20   0  -2 -0.1111 6.17658   1
 -20   0  -2 14.5252 6.42865   1
  20   0   2 8.66961 6.96451   1
  20   0   2 2.85118 6.47621   1
  21   0   2 0.77038 7.46953   1
  21   0   2 -9.5601 7.00689   1
 -21   0  -2 -8.6853 6.78644   1
 -21   0  -2 0.38146 7.20950   1
 -22   0  -2 -3.1243 7.93584   1
 -22   0  -2 4.91660 7.65105   1
  22   0   2 7.05915 8.48928   1
  22   0   2 7.55048 8.39548   1
 -23   0  -2 -14.105 8.52168   1
  23   0   2 3.56543 9.51684   1
 -23   0  -2 -5.2900 9.24505   1
 -23  -1   2 15.2330 8.16642   1
  23  -1  -2 20.2923 10.0112   1
  23  -1  -2 21.4858 9.87475   1
 -23  -1   2 21.4422 8.78470   1
 -23   1   2 13.1271 9.21474   1
  23   1  -2 14.9143 9.56281   1
  23   1  -2 3.29634 9.99616   1
 -23   1   2 33.9616 9.42847   1
 -22  -1   2 11.1409 7.79938   1
  22  -1  -2 6.09815 8.14161   1
 -22  -1   2 18.2653 7.30978   1
  22  -1  -2 4.58346 8.37256   1
  22   1  -2 23.2936 9.03520   1
  22   1  -2 0.91067 8.32640   1
 -22   1   2 14.6534 8.02566   1
 -22   1   2 10.1795 8.50111   1
 -21  -1   2 108.693 11.2566   1
  21  -1  -2 109.785 12.1348   1
  21  -1  -2 112.853 12.0941   1
 -21  -1   2 112.843 10.6417   1
 -21   1   2 144.295 12.1888   1
  21   1  -2 96.3541 11.8734   1
 -21   1   2 106.443 12.0071   1
  21   1  -2 101.609 12.1781   1
  20  -1  -2 -3.6387 5.83986   1
 -20  -1   2 3.97919 6.67792   1
 -20  -1   2 10.1398 5.87731   1
  20  -1  -2 21.1172 7.15968   1
  20   1  -2 5.65581 6.56658   1
 -20   1   2 2.75669 6.76445   1
  20   1  -2 8.36965 6.16099   1
 -20   1   2 7.85712 6.52517   1
  19  -1  -2 11.6173 6.36046   1
 -19  -1   2 3.64609 5.60490   1
  19   1  -2 14.9551 6.32345   1
  19   1  -2 3.24364 5.76426   1
 -19   1   2 4.59069 5.50981   1
  18  -1  -2 3.99568 5.31717   1
 -18  -1   2 -3.0494 5.71170   1
 -18  -1   2 2.06085 5.08783   1
  18   1  -2 -5.5938 4.92676   1
 -18   1   2 2.32695 5.48826   1
  18   1  -2 -3.9416 4.85733   1
 -17  -1   2 44.5603 6.54903   1
 -17  -1   2 48.7138 5.65403   1
  17  -1  -2 47.3673 6.16876   1
  17   1  -2 48.0842 7.65697   1
 -17   1   2 28.8560 6.87476   1
  17   1  -2 64.9471 8.02807   1
 -17   1   2 39.1565 5.70924   1
 -16  -1   2 101.363 7.68609   1
  16  -1  -2 95.2837 8.10604   1
  16   1  -2 92.1582 8.17777   1
 -16   1   2 91.5068 7.93713   1
 -16   1   2 93.1082 8.03738   1
  16   1  -2 93.1665 7.72779   1
 -15  -1   2 9.26847 4.00589   1
  15  -1  -2 8.93650 4.41978   1
  15  -1  -2 7.70250 3.93842   1
  15   1  -2 9.01639 4.24168   1
  15   1  -2 21.7775 4.28452   1
 -15   1   2 11.0030 4.26913   1
 -15   1   2 14.1573 4.47735   1
 -14  -1   2 162.224 7.32309   1
  14  -1  -2 172.353 7.62157   1
  14  -1  -2 166.044 8.10395   1
 -14   1   2 162.861 7.80890   1
 -14   1   2 164.957 7.94371   1
  14   1  -2 169.611 7.63191   1
  14   1  -2 161.993 7.72005   1
  13  -1  -2 63.5318 6.15072   1
  13  -1  -2 68.9860 5.79200   1
 -13  -1   2 59.3106 5.58281   1
 -13  -1   2 54.8231 5.77267   1
  13   1  -2 62.3473 5.98260   1
 -13   1   2 71.2939 6.36998   1
 -13   1   2 60.3371 5.87521   1
  13   1  -2 62.5393 5.76714   1
 -12  -1   2 18.4711 3.28056   1
  12  -1  -2 16.9496 3.19287   1
  12  -1  -2 16.9031 3.48766   1
 -12  -1   2 21.8743 3.46386   1
  12   1  -2 12.5570 3.16474   1
  12   1  -2 15.6927 3.54938   1
 -12   1   2 14.0022 3.41374   1
 -12   1   2 15.9864 3.43279   1
  11  -1  -2 73.3227 5.15810   1
 -11  -1   2 71.6476 5.04034   1
 -11  -1   2 73.7983 5.17513   1
  11  -1  -2 83.3849 5.49436   1
 -11   1   2 72.1995 5.52137   1
  11   1  -2 78.2333 5.28140   1
  11   1  -2 69.5265 5.19054   1
 -11   1   2 81.0337 5.37010   1
  10  -1  -2 267.553 7.06067   1
 -10  -1   2 267.716 6.92871   1
 -10  -1   2 259.391 6.70190   1
  10  -1  -2 266.029 7.29827   1
 -10   1   2 259.414 7.10331   1
  10   1  -2 260.799 6.97595   1
 -10   1   2 254.484 7.16556   1
  10   1  -2 256.436 6.88658   1
   9  -1  -2 18.7992 2.90705   1
   9  -1  -2 17.4906 2.89680   1
  -9  -1   2 15.0135 2.65330   1
  -9  -1   2 15.2560 2.68324   1
  -9   1   2 12.7092 2.68998   1
  -9   1   2 15.1129 2.88944   1
   9   1  -2 8.81869 2.71426   1
   9   1  -2 16.7438 2.80590   1
   8  -1  -2 182.935 5.74860   1
  -8  -1   2 182.006 5.22438   1
  -8  -1   2 189.241 5.34799   1
   8  -1  -2 181.008 5.50038   1
   8   1  -2 176.664 5.43294   1
   8   1  -2 182.690 5.40931   1
  -8   1   2 186.548 5.61916   1
  -8   1   2 177.247 5.60423   1
   7  -1  -2 471.961 8.21528   1
  -7  -1   2 480.334 7.70081   1
   7  -1  -2 462.707 7.99113   1
  -7  -1   2 481.359 7.82930   1
   7   1  -2 481.076 7.94079   1
  -7   1   2 473.583 8.23632   1
   7   1  -2 466.203 7.87521   1
  -7   1   2 474.182 8.20903   1
   6  -1  -2 86.6983 4.03249   1
  -6  -1   2 82.7673 3.68661   1
  -6  -1   2 83.0051 3.55329   1
   6  -1  -2 80.4374 3.81793   1
   6   1  -2 84.9051 3.67315   1
  -6   1   2 82.7106 4.02467   1
   6   1  -2 83.8113 3.75009   1
  -6   1   2 80.7197 3.89990   1
   5  -1  -2 1249.80 14.8613   1
  -5  -1   2 1288.64 14.4770   1
  -5  -1   2 1279.32 14.4565   1
   5  -1  -2 1270.43 14.8488   1
  -5   1   2 1249.48 14.8596   1
   5   1  -2 1273.92 14.5711   1
  -5   1   2 1250.05 14.8701   1
   5   1  -2 1271.38 14.5997   1
  -4  -1   2 4699.25 45.7464   1
   4  -1  -2 4647.04 46.1858   1
   4  -1  -2 4493.79 47.0203   1
  -4  -1   2 4633.46 45.7346   1
  -4   1   2 4649.59 46.2134   1
  -4   1   2 4647.76 46.2091   1
   4   1  -2 4629.39 45.8482   1
   4   1  -2 4620.74 45.9028   1
  -3  -1   2 1923.85 19.6221   1
   3  -1  -2 1895.20 19.9316   1
   3  -1  -2 1911.70 19.9948   1
  -3  -1   2 1911.41 19.6030   1
  -3   1   2 1914.81 20.0376   1
   3   1  -2 1955.46 19.7599   1
   3   1  -2 1910.83 19.7479   1
  -3   1   2 1870.05 19.9690   1
   2  -1  -2 335.748 4.63668   1
   2  -1  -2 330.957 4.66447   1
  -2  -1   2 334.317 4.38809   1
  -2  -1   2 333.484 4.44086   1
  -2   1   2 337.832 4.66710   1
   2   1  -2 330.343 4.49323   1
  -2   1   2 326.681 4.67121   1
   2   1  -2 331.751 4.44950   1
  -1  -1   2 1901.23 19.4882   1
   1  -1  -2 1935.33 19.5768   1
   1  -1  -2 1834.11 20.3696   1
  -1  -1   2 1905.88 20.4734   1
   1   1  -2 1980.36 19.8313   1
  -1   1   2 1947.51 19.7492   1
   0  -1   2 1831.33 19.0203   1
   0   1  -2 1808.39 19.4464   1
   0   1   2 1759.89 18.8196   1
   1  -1   2 20.3537 1.71833   1
  -1  -1  -2 23.4912 1.35867   1
   1  -1   2 21.8639 1.80566   1
  -1  -1  -2 20.2831 1.30178   1
   1   1   2 19.5755 1.36681   1
   1   1   2 19.2384 1.25941   1
  -1   1  -2 21.4748 1.74235   1
  -1   1  -2 18.5669 1.67894   1
  -2  -1  -2 590.693 6.90327   1
   2  -1   2 604.666 7.51727   1
  -2  -1  -2 596.069 6.88167   1
   2  -1   2 597.854 7.47469   1
  -2   1  -2 598.918 7.55996   1
  -2   1  -2 596.546 7.53402   1
   2   1   2 596.078 7.02470   1
   2   1   2 608.701 7.06093   1
  -3  -1  -2 131.127 3.07392   1
   3  -1   2 128.597 3.64741   1
  -3  -1  -2 131.216 3.13105   1
   3  -1   2 127.852 3.62034   1
   3   1   2 130.659 3.21343   1
  -3   1  -2 125.298 3.63506   1
  -3   1  -2 131.206 3.64421   1
   3   1   2 130.545 3.21310   1
   4  -1   2 18.4934 2.18966   1
   4  -1   2 19.9488 2.21015   1
  -4  -1  -2 20.0303 1.87404   1
  -4  -1  -2 18.1122 1.87065   1
  -4   1  -2 21.4861 2.29227   1
  -4   1  -2 17.1175 2.11870   1
   4   1   2 17.0562 1.91556   1
   4   1   2 20.4189 2.61390   1
  -5  -1  -2 60.5491 3.18157   1
  -5  -1  -2 66.1018 3.20899   1
   5  -1   2 61.2590 3.59873   1
   5  -1   2 59.2758 3.51165   1
   5   1   2 68.5490 3.36158   1
   5   1   2 61.4071 3.27699   1
  -5   1  -2 67.3037 3.65058   1
  -5   1  -2 62.0501 3.68435   1
   6  -1   2 1.78342 2.06539   1
   6  -1   2 2.25897 2.06976   1
  -6  -1  -2 0.35391 1.88348   1
  -6  -1  -2 0.29008 1.89079   1
  -6   1  -2 1.21908 2.03155   1
   6   1   2 1.84284 1.90682   1
  -6   1  -2 2.66345 2.17685   1
  -7  -1  -2 87.8353 4.04810   1
  -7  -1  -2 85.0511 3.93317   1
   7  -1   2 82.1403 4.25139   1
   7  -1   2 83.3877 4.39899   1
  -7   1  -2 87.6627 4.37586   1
  -7   1  -2 75.4789 4.29055   1
   7   1   2 83.3965 4.03377   1
   7   1   2 85.8237 4.19234   1
  -8  -1  -2 1600.44 18.8269   1
   8  -1   2 1513.36 19.2057   1
   8  -1   2 1553.65 19.2668   1
  -8  -1  -2 1541.14 18.6491   1
  -8   1  -2 1546.74 19.4022   1
  -8   1  -2 1523.73 19.2481   1
   8   1   2 1570.17 19.0408   1
   8   1   2 1538.38 18.9039   1
  -9  -1  -2 1.25092 2.30379   1
  -9  -1  -2 -2.2861 2.29387   1
   9  -1   2 -0.9447 2.52119   1
   9  -1   2 3.12519 2.38489   1
  -9   1  -2 -2.2737 2.42647   1
  -9   1  -2 0.34758 2.53800   1
   9   1   2 -4.6278 2.22730   1
   9   1   2 -2.2061 2.26358   1
  10  -1   2 28.4011 3.59719   1
 -10  -1  -2 28.1738 3.21593   1
 -10  -1  -2 28.5703 3.24604   1
  10  -1   2 31.8669 3.57411   1
  10   1   2 28.8225 3.32944   1
 -10   1  -2 20.0027 3.43663   1
 -10   1  -2 23.1422 3.20950   1
  10   1   2 28.1861 3.38744   1
 -11  -1  -2 595.028 10.7914   1
  11  -1   2 576.116 11.1526   1
 -11  -1  -2 573.977 10.5787   1
  11  -1   2 589.779 11.2255   1
 -11   1  -2 592.536 11.4891   1
  11   1   2 583.198 10.9404   1
 -11   1  -2 580.407 11.1718   1
  11   1   2 576.847 10.9440   1
  12  -1   2 343.428 9.01795   1
 -12  -1  -2 326.371 8.62931   1
  12  -1   2 329.168 9.02343   1
 -12  -1  -2 322.753 8.46896   1
 -12   1  -2 340.625 9.29936   1
  12   1   2 334.168 8.84607   1
  12   1   2 321.544 8.76783   1
 -12   1  -2 333.180 8.98120   1
 -13  -1  -2 -3.2524 3.30216   1
 -13  -1  -2 0.25926 3.15018   1
  13  -1   2 0.75647 3.24320   1
  13  -1   2 -2.1358 3.74603   1
 -13   1  -2 5.27632 3.72247   1
  13   1   2 1.11197 3.49344   1
 -13   1  -2 -2.5451 3.34918   1
  13   1   2 2.18722 3.54406   1
 -14  -1  -2 104.024 7.02898   1
 -14  -1  -2 101.208 6.94007   1
  14  -1   2 105.206 7.41522   1
  14  -1   2 109.875 6.89597   1
 -14   1  -2 101.965 7.37248   1
  14   1   2 95.7208 7.23884   1
  15  -1   2 12.0741 4.67650   1
  15  -1   2 14.7277 5.70201   1
 -15  -1  -2 16.6447 4.36754   1
 -15  -1  -2 7.26777 3.95280   1
 -15   1  -2 12.1876 4.38929   1
  15   1   2 7.32086 5.52338   1
 -15   1  -2 15.7898 5.63840   1
  15   1   2 9.92636 4.44521   1
 -16  -1  -2 2.90174 4.22858   1
 -16  -1  -2 4.64093 4.11300   1
 -16   1  -2 -0.0656 4.66109   1
  16   1   2 -0.1007 4.41763   1
 -16   1  -2 1.35660 4.53809   1
  16   1   2 -1.6790 4.42161   1
 -17  -1  -2 36.7174 5.49739   1
  17  -1   2 45.2017 6.24390   1
 -17  -1  -2 43.3256 5.61012   1
 -17   1  -2 42.5174 6.17555   1
  17   1   2 52.1230 6.48736   1
  17   1   2 48.1719 6.10416   1
  18  -1   2 1.89578 5.56611   1
 -18  -1  -2 1.78920 4.85346   1
 -18  -1  -2 3.77164 5.41920   1
  18   1   2 0.09515 5.08478   1
 -18   1  -2 18.6644 8.62850   1
 -18   1  -2 -2.6598 5.41646   1
  19  -1   2 40.9930 7.05517   1
 -19  -1  -2 45.9111 6.63395   1
 -19   1  -2 30.7887 6.56677   1
 -19   1  -2 51.2401 7.47557   1
  19   1   2 49.8217 7.42200   1
  19   1   2 36.0163 7.00423   1
  20  -1   2 4.23211 6.56683   1
 -20  -1  -2 0.69399 6.19909   1
 -20  -1  -2 12.5455 6.45892   1
  20  -1   2 15.5835 7.11983   1
  20   1   2 13.4757 7.04405   1
  20   1   2 10.0847 7.34447   1
 -20   1  -2 -1.8995 6.74272   1
 -20   1  -2 -5.6501 6.70853   1
 -21  -1  -2 22.8388 7.27736   1
  21  -1   2 9.44771 7.54402   1
  21  -1   2 7.64305 7.86232   1
 -21  -1  -2 9.36632 7.08591   1
  21   1   2 15.9935 7.68240   1
 -21   1  -2 11.7865 7.06192   1
 -21   1  -2 33.1727 8.34778   1
  21   1   2 25.6177 7.85663   1
  22  -1   2 -0.1573 8.15494   1
 -22  -1  -2 2.58909 7.26865   1
 -22  -1  -2 4.67019 7.71751   1
  22  -1   2 9.19056 8.49319   1
  22   1   2 2.06411 8.51746   1
  22   1   2 -8.2263 8.53015   1
 -22   1  -2 6.84224 8.34491   1
 -22   1  -2 4.21717 8.39621   1
  23  -1   2 -13.117 9.57578   1
 -23  -1  -2 -11.657 8.57239   1
 -23  -1  -2 19.9096 8.77168   1
 -23   1  -2 3.66785 9.11341   1
  23   1   2 9.10091 9.83542   1
 -23   1  -2 22.1249 10.3168   1
 -23  -2   2 16.9331 7.76920   1
  23  -2  -2 34.3999 13.7283   1
 -23  -2   2 16.1587 7.95880   1
  23  -2  -2 36.8512 10.1762   1
 -23   2   2 19.6877 9.30677   1
 -23   2   2 36.3040 10.7105   1
  23   2  -2 27.0241 10.7108   1
  23   2  -2 15.2750 11.6318   1
 -22  -2   2 11.3327 6.94362   1
 -22  -2   2 14.9116 7.38397   1
  22  -2  -2 -7.0120 8.03617   1
  22  -2  -2 2.57913 8.36284   1
 -22   2   2 9.05674 8.59670   1
  22   2  -2 2.69869 7.95401   1
 -22   2   2 6.73732 8.43323   1
  22   2  -2 23.2570 8.80490   1
 -21  -2   2 -1.4566 6.68931   1
  21  -2  -2 1.77943 7.36637   1
 -21  -2   2 14.5932 6.43014   1
  21  -2  -2 6.46915 7.61721   1
 -21   2   2 4.23545 7.72461   1
  21   2  -2 2.38546 7.59688   1
 -21   2   2 1.34522 8.00300   1
  21   2  -2 12.5162 7.78205   1
  20  -2  -2 58.2393 7.97074   1
 -20  -2   2 48.1526 6.62353   1
  20  -2  -2 46.6098 7.57103   1
 -20   2   2 49.7135 7.67813   1
  20   2  -2 56.1465 7.75813   1
  20   2  -2 71.2323 8.08930   1
 -19  -2   2 -10.921 5.22407   1
  19  -2  -2 -6.6392 5.80484   1
  19  -2  -2 3.77160 5.80755   1
  19   2  -2 -2.8640 5.72094   1
  19   2  -2 0.22102 6.00577   1
 -19   2   2 -1.0417 6.06717   1
 -18  -2   2 15.3676 8.39793   1
  18  -2  -2 25.0866 5.66404   1
  18  -2  -2 0.16907 6.64099   1
 -18  -2   2 21.8633 5.10377   1
  18   2  -2 16.4301 5.55755   1
 -18   2   2 -1.9657 6.17246   1
 -18   2   2 27.6168 6.32729   1
  18   2  -2 24.3205 5.99477   1
  17  -2  -2 12.3589 7.33856   1
 -17  -2   2 10.1649 4.63414   1
  17  -2  -2 19.2690 5.48401   1
 -17  -2   2 0.90171 6.02348   1
 -17   2   2 12.9630 5.01279   1
  17   2  -2 2.44190 8.13649   1
  17   2  -2 10.1216 5.10911   1
 -16  -2   2 122.674 7.63437   1
  16  -2  -2 108.139 8.10576   1
 -16  -2   2 79.2122 7.63437   1
  16  -2  -2 117.898 8.64841   1
  16   2  -2 122.731 8.24503   1
 -16   2   2 121.012 9.08471   1
  16   2  -2 108.157 8.28800   1
 -15  -2   2 19.8140 4.60410   1
  15  -2  -2 35.9547 5.23099   1
 -15  -2   2 34.7188 4.56767   1
  15  -2  -2 34.1300 4.88114   1
  15   2  -2 33.9887 5.04938   1
 -15   2   2 29.0005 4.95682   1
  15   2  -2 25.0690 4.53560   1
  14  -2  -2 -0.1353 3.76697   1
 -14  -2   2 5.55648 3.58791   1
 -14  -2   2 3.87319 3.52604   1
  14  -2  -2 11.1770 4.58361   1
 -14   2   2 6.81252 3.90992   1
  14   2  -2 1.38865 3.66027   1
  14   2  -2 3.12076 3.90045   1
 -14   2   2 3.85199 4.93951   1
  13  -2  -2 29.6150 4.55630   1
  13  -2  -2 30.2349 4.05822   1
 -13  -2   2 29.3516 3.86886   1
  13   2  -2 30.0084 4.24010   1
 -13   2   2 31.2901 4.52331   1
  13   2  -2 35.1376 4.27918   1
 -13   2   2 28.7415 4.31769   1
  12  -2  -2 33.3548 3.72379   1
 -12  -2   2 26.9556 3.47441   1
  12  -2  -2 21.0368 3.96983   1
  12   2  -2 24.3103 3.54187   1
  12   2  -2 30.2606 3.88013   1
 -12   2   2 24.5149 3.95459   1
 -12   2   2 24.1570 3.84006   1
  11  -2  -2 324.652 8.42104   1
 -11  -2   2 319.943 7.46184   1
  11  -2  -2 326.451 8.19163   1
  11   2  -2 338.175 8.20310   1
  11   2  -2 328.294 7.94347   1
 -11   2   2 331.514 8.61561   1
 -11   2   2 327.610 8.47578   1
  10  -2  -2 359.991 8.16047   1
 -10  -2   2 366.891 7.47040   1
  10  -2  -2 354.965 8.35345   1
  10   2  -2 373.882 7.95404   1
  10   2  -2 379.308 8.14704   1
 -10   2   2 361.155 8.45210   1
 -10   2   2 356.963 8.41957   1
  -9  -2   2 149.943 5.03993   1
   9  -2  -2 154.442 5.79102   1
  -9  -2   2 153.608 5.06215   1
   9  -2  -2 157.753 5.56310   1
   9   2  -2 155.891 5.44615   1
  -9   2   2 149.594 5.79271   1
   9   2  -2 153.546 5.35526   1
  -9   2   2 162.665 5.91917   1
  -8  -2   2 118.635 4.34771   1
  -8  -2   2 103.099 4.17985   1
   8  -2  -2 108.517 4.96243   1
   8  -2  -2 109.311 4.73231   1
  -8   2   2 113.513 5.10901   1
   8   2  -2 115.991 4.67086   1
  -8   2   2 117.010 5.01016   1
   8   2  -2 118.953 4.60695   1
   7  -2  -2 416.063 7.74616   1
  -7  -2   2 430.777 6.93878   1
   7  -2  -2 424.458 7.68458   1
  -7  -2   2 428.874 6.89694   1
   7   2  -2 430.929 7.29828   1
   7   2  -2 423.538 7.31933   1
  -7   2   2 411.548 7.87064   1
  -7   2   2 426.226 7.87282   1
   6  -2  -2 39.6762 3.63838   1
   6  -2  -2 39.2248 3.45743   1
  -6  -2   2 39.2264 2.85303   1
  -6  -2   2 41.1134 2.96163   1
  -6   2   2 41.3453 3.68390   1
   6   2  -2 39.7415 3.22449   1
  -6   2   2 36.9360 3.52908   1
   6   2  -2 43.2272 3.10089   1
   5  -2  -2 340.829 6.07414   1
  -5  -2   2 338.454 5.27904   1
  -5  -2   2 352.632 5.38566   1
   5  -2  -2 342.181 6.18787   1
   5   2  -2 340.986 5.64111   1
  -5   2   2 343.956 6.32071   1
   5   2  -2 333.575 5.71647   1
  -5   2   2 334.469 6.23014   1
  -4  -2   2 1847.78 19.2310   1
   4  -2  -2 1875.73 20.1881   1
  -4  -2   2 1914.00 19.3161   1
   4  -2  -2 1864.96 20.1907   1
   4   2  -2 1871.44 19.6866   1
  -4   2   2 1893.71 20.4329   1
  -4   2   2 1926.62 20.4839   1
   4   2  -2 1869.44 19.7495   1
   3  -2  -2 7822.25 75.7150   1
  -3   2   2 7845.02 75.9772   1
   3   2  -2 7841.29 75.3813   1
  -3   2   2 7743.94 75.9370   1
   0   2  -2 1842.61 18.6680   1
   0   2  -2 1848.31 18.6761   1
   1  -2   2 31.8667 2.02009   1
   1  -2   2 31.1742 2.01982   1
  -1   2  -2 27.2424 2.26503   1
  -1   2  -2 25.2519 2.23059   1
   2  -2   2 428.278 5.93271   1
   2  -2   2 421.765 5.92904   1
  -2   2  -2 418.367 6.11487   1
   3  -2   2 505.597 7.19431   1
   3  -2   2 516.410 7.23651   1
  -3   2  -2 507.552 7.36986   1
   3   2   2 519.724 6.36361   1
   3   2   2 505.560 6.32098   1
   4  -2   2 401.456 6.65567   1
   4  -2   2 418.565 6.73900   1
   4   2   2 412.110 5.94305   1
   4   2   2 412.143 5.92534   1
  -4   2  -2 415.347 6.90548   1
   5  -2   2 0.20005 1.85250   1
  -5  -2  -2 -2.2278 1.39179   1
  -5  -2  -2 -1.8097 1.39500   1
   5  -2   2 -2.2727 1.86690   1
  -5   2  -2 -1.8570 1.94611   1
   5   2   2 -3.2490 1.54051   1
   5   2   2 -1.9179 1.58400   1
   6  -2   2 21.1349 2.45862   1
   6  -2   2 21.5156 2.60763   1
  -6  -2  -2 21.7825 2.05647   1
  -6  -2  -2 21.4859 2.65589   1
   6   2   2 22.8400 2.24497   1
  -6   2  -2 26.3371 2.71674   1
   6   2   2 22.6988 2.32757   1
  -7  -2  -2 234.698 5.04554   1
   7  -2   2 230.187 5.90378   1
   7  -2   2 221.446 5.96589   1
  -7  -2  -2 232.043 5.06551   1
  -7   2  -2 220.821 6.03806   1
   7   2   2 227.014 5.44632   1
   8  -2   2 386.054 8.00803   1
   8  -2   2 388.261 7.96873   1
  -8  -2  -2 375.345 6.91040   1
  -8  -2  -2 389.856 7.04143   1
   8   2   2 378.580 7.44477   1
  -8   2  -2 383.088 8.17032   1
   8   2   2 373.537 7.45671   1
   9  -2   2 8.96187 2.97483   1
  -9  -2  -2 10.3738 2.36519   1
   9  -2   2 7.79121 2.75648   1
  -9  -2  -2 6.76109 2.31576   1
   9   2   2 11.7782 2.82983   1
  -9   2  -2 9.53305 2.81619   1
   9   2   2 10.0224 2.45412   1
 -10  -2  -2 318.312 7.11401   1
 -10  -2  -2 323.999 7.15099   1
  10  -2   2 303.950 7.97194   1
  10  -2   2 321.573 8.07589   1
  10   2   2 313.886 7.51901   1
  10   2   2 317.673 7.69474   1
 -10   2  -2 317.722 8.16814   1
 -11  -2  -2 179.949 6.01986   1
  11  -2   2 181.758 6.92584   1
  11  -2   2 188.028 7.03759   1
 -11  -2  -2 186.723 6.06655   1
 -11   2  -2 185.342 7.10843   1
  11   2   2 177.103 6.56548   1
  11   2   2 181.242 6.56179   1
 -12  -2  -2 0.20072 2.83610   1
  12  -2   2 2.27554 3.25660   1
 -12  -2  -2 0.23050 2.79816   1
  12  -2   2 2.26256 3.16352   1
 -12   2  -2 -2.7625 3.21937   1
 -12   2  -2 1.14278 3.32269   1
  12   2   2 -0.1508 3.09592   1
  12   2   2 -4.0040 3.01422   1
 -13  -2  -2 1.76046 3.13329   1
 -13  -2  -2 -3.2840 3.04399   1
  13  -2   2 0.96035 3.37118   1
  13  -2   2 2.53072 3.64697   1
 -13   2  -2 1.76589 3.50063   1
  13   2   2 -2.2158 3.26552   1
 -13   2  -2 -1.9468 3.53598   1
  13   2   2 -0.0073 3.60829   1
  14  -2   2 60.0765 6.76147   1
 -14  -2  -2 60.4215 5.87473   1
  14  -2   2 67.7233 6.97745   1
 -14  -2  -2 64.0872 6.18166   1
  14   2   2 58.4356 6.79824   1
 -14   2  -2 63.2859 7.15965   1
 -14   2  -2 60.0169 7.03672   1
  14   2   2 57.8923 6.86422   1
  15  -2   2 19.0028 4.51600   1
 -15  -2  -2 15.1083 4.36418   1
  15  -2   2 16.6949 4.54962   1
 -15  -2  -2 13.2693 4.11809   1
  15   2   2 14.2380 5.01670   1
  15   2   2 4.41115 4.38677   1
 -15   2  -2 7.62076 4.51041   1
 -15   2  -2 21.1406 5.92616   1
 -16  -2  -2 0.53391 4.25466   1
  16  -2   2 0.94159 5.61028   1
  16  -2   2 1.50421 4.43933   1
 -16  -2  -2 -3.9393 3.99373   1
  16   2   2 1.19336 4.59222   1
 -16   2  -2 -0.1204 4.57021   1
  16   2   2 2.19935 4.36628   1
 -17  -2  -2 20.3923 4.91668   1
  17  -2   2 18.1908 5.44751   1
 -17  -2  -2 14.2873 4.71430   1
  17   2   2 30.9687 5.81545   1
 -17   2  -2 17.0264 5.41769   1
  17   2   2 23.6994 5.68868   1
 -18  -2  -2 273.764 10.7579   1
 -18  -2  -2 296.119 10.7428   1
  18  -2   2 264.444 11.5616   1
  18  -2   2 277.472 11.8448   1
  18   2   2 284.309 11.9112   1
  18   2   2 277.168 11.8303   1
 -18   2  -2 277.055 12.2584   1
 -18   2  -2 292.830 12.1907   1
  19  -2   2 16.5429 6.56203   1
 -19  -2  -2 33.1769 6.12499   1
 -19  -2  -2 21.4028 5.64348   1
  19  -2   2 20.4627 6.60995   1
 -19   2  -2 32.5221 7.11136   1
  19   2   2 32.7538 7.09149   1
 -19   2  -2 19.4154 6.67494   1
  19   2   2 31.1965 6.73042   1
  20  -2   2 91.9120 11.1727   1
 -20  -2  -2 65.5893 7.23831   1
  20  -2   2 105.681 11.6924   1
 -20   2  -2 91.5138 11.4464   1
 -20   2  -2 81.2706 9.13049   1
  20   2   2 71.2241 8.23664   1
  20   2   2 101.645 11.4704   1
  21  -2   2 45.2378 8.10479   1
 -21  -2  -2 26.8270 7.15070   1
  21  -2   2 30.9316 8.30720   1
 -21  -2  -2 39.4334 7.12123   1
  21   2   2 36.3246 8.74011   1
 -21   2  -2 26.7916 8.39970   1
  21   2   2 28.1949 8.38229   1
 -21   2  -2 22.4372 8.79722   1
  22  -2   2 33.8469 8.99611   1
 -22  -2  -2 30.0977 7.89429   1
 -22  -2  -2 37.1739 7.68276   1
  22  -2   2 50.9639 9.63832   1
 -22   2  -2 37.5154 9.68497   1
  22   2   2 53.0431 9.34400   1
  22   2   2 23.1732 9.36856   1
 -22   2  -2 39.7387 9.29335   1
  23  -3  -2 22.3347 10.2384   1
 -23  -3   2 23.4589 7.77698   1
 -23  -3   2 9.81803 7.67108   1
 -23   3   2 27.1518 10.4419   1
  23   3  -2 9.01278 10.2880   1
  22  -3  -2 47.8603 9.24145   1
  22  -3  -2 57.7242 9.72242   1
 -22  -3   2 67.6208 7.88063   1
  22   3  -2 74.9005 10.4440   1
 -22   3   2 49.9605 10.4442   1
 -22   3   2 61.2513 9.84220   1
  22   3  -2 56.6275 9.57000   1
 -21  -3   2 -1.3746 5.91885   1
  21  -3  -2 2.73474 7.38216   1
  21  -3  -2 12.7327 7.29943   1
 -21  -3   2 -0.1283 6.05763   1
  21   3  -2 8.22953 7.79241   1
  21   3  -2 12.9630 7.81931   1
 -21   3   2 -2.7407 7.83722   1
  20  -3  -2 53.2553 8.12299   1
  20  -3  -2 47.5384 7.25720   1
 -20  -3   2 45.2519 7.53067   1
 -20  -3   2 36.7223 6.04826   1
  20   3  -2 50.8469 7.81997   1
  20   3  -2 33.0919 7.70519   1
 -20   3   2 53.1724 8.25635   1
 -19  -3   2 4.68438 5.04571   1
  19  -3  -2 -0.5819 5.96729   1
 -19  -3   2 -8.0825 4.92678   1
  19  -3  -2 5.84651 5.79488   1
  19   3  -2 1.49054 5.98389   1
  19   3  -2 1.53958 5.80342   1
 -19   3   2 0.56126 6.37044   1
 -19   3   2 -2.5382 5.69961   1
  18  -3  -2 3.69648 5.30786   1
  18  -3  -2 -4.5183 5.00892   1
 -18  -3   2 2.74215 4.62066   1
 -18   3   2 -2.6253 5.37067   1
  18   3  -2 1.68184 5.34634   1
  18   3  -2 8.77908 5.49618   1
 -17  -3   2 41.9937 5.25153   1
  17  -3  -2 45.6018 5.96329   1
 -17  -3   2 31.0158 5.04259   1
 -17   3   2 39.0503 6.10901   1
  17   3  -2 44.0952 6.06685   1
  16  -3  -2 132.385 8.64514   1
 -16  -3   2 147.117 7.61629   1
  16  -3  -2 154.117 9.40564   1
 -16  -3   2 118.975 7.63828   1
  16   3  -2 151.663 8.85239   1
 -16   3   2 144.699 9.28412   1
  16   3  -2 141.767 8.91363   1
  15  -3  -2 13.9924 4.73103   1
 -15  -3   2 -4.1206 3.74394   1
  15  -3  -2 13.8725 4.54481   1
 -15  -3   2 -0.1489 3.59666   1
  15   3  -2 9.03525 4.63552   1
  15   3  -2 7.83058 4.30811   1
 -15   3   2 5.61778 4.74166   1
 -15   3   2 4.21774 5.65866   1
 -14  -3   2 98.1876 6.08549   1
  14  -3  -2 83.6576 7.15012   1
  14  -3  -2 96.0721 11.3877   1
 -14  -3   2 91.7201 5.96539   1
  14   3  -2 88.3604 6.94195   1
  14   3  -2 80.6444 7.00071   1
 -14   3   2 92.4719 7.33396   1
 -14   3   2 85.9991 7.68419   1
  13  -3  -2 55.6223 6.27042   1
  13  -3  -2 65.8140 6.05903   1
 -13  -3   2 52.7289 5.16711   1
 -13  -3   2 40.5195 5.06477   1
 -13   3   2 56.8933 6.37305   1
 -13   3   2 47.9296 5.46537   1
  13   3  -2 45.9771 4.67993   1
  13   3  -2 53.8794 5.98655   1
 -12  -3   2 277.145 7.18047   1
  12  -3  -2 286.281 8.44558   1
  12  -3  -2 272.044 8.14539   1
 -12  -3   2 281.657 7.05251   1
 -12   3   2 278.278 8.87091   1
  12   3  -2 279.195 7.93878   1
  12   3  -2 277.418 8.05428   1
 -12   3   2 281.353 8.67590   1
 -11  -3   2 117.355 5.01938   1
 -11  -3   2 121.308 4.97850   1
  11  -3  -2 133.185 6.05588   1
  11  -3  -2 125.111 6.21912   1
 -11   3   2 120.285 6.48603   1
  11   3  -2 132.401 5.80026   1
  11   3  -2 121.045 5.86674   1
 -11   3   2 125.623 6.36311   1
  10  -3  -2 285.221 7.67222   1
  10  -3  -2 292.492 7.48175   1
 -10  -3   2 289.045 6.41980   1
 -10  -3   2 287.470 6.29024   1
  10   3  -2 287.369 7.22310   1
 -10   3   2 290.158 7.77580   1
 -10   3   2 295.603 8.04695   1
  10   3  -2 281.095 7.01944   1
   9  -3  -2 574.684 10.1824   1
   9  -3  -2 584.618 10.0785   1
  -9  -3   2 599.832 8.82003   1
  -9  -3   2 573.362 8.58174   1
   9   3  -2 571.348 9.61642   1
  -9   3   2 567.857 10.4827   1
   9   3  -2 563.509 9.46083   1
  -9   3   2 577.213 10.4876   1
  -8  -3   2 3.25977 1.81218   1
   8  -3  -2 1.69537 2.61524   1
   8  -3  -2 1.31933 2.30990   1
  -8   3   2 3.10267 2.65264   1
  -8   3   2 -1.0869 2.48752   1
   8   3  -2 2.80394 2.27035   1
   8   3  -2 2.17667 2.28725   1
   7  -3  -2 20.9205 2.84311   1
   7  -3  -2 21.2174 2.66597   1
  -7   3   2 21.6296 2.91703   1
   7   3  -2 21.9252 2.46583   1
  -7   3   2 20.2654 2.95682   1
   7   3  -2 20.6055 2.38210   1
   6  -3  -2 0.48023 1.91681   1
   6  -3  -2 0.28516 2.10315   1
  -6   3   2 5.98551 2.22786   1
  -6   3   2 2.84857 2.12444   1
   6   3  -2 0.20982 1.81739   1
   6   3  -2 -0.7982 1.76077   1
   5  -3  -2 286.959 5.54232   1
   5  -3  -2 295.790 5.50870   1
  -5   3   2 293.476 5.93735   1
   5   3  -2 279.570 4.94532   1
  -5   3   2 295.691 5.96356   1
   5   3  -2 283.349 5.03425   1
   4  -3  -2 44.1081 2.68637   1
   4  -3  -2 49.8644 2.84962   1
  -4   3   2 45.1511 3.20157   1
  -4   3   2 44.8333 3.04560   1
  -3   3   2 435.497 6.41607   1
  -3   3   2 441.986 6.37912   1
  -2   3   2 1335.26 14.2864   1
  -2   3   2 1345.51 14.3246   1
  -1   3  -2 3.57145 1.43154   1
  -2   3  -2 247.243 4.59661   1
  -2   3  -2 243.869 4.57764   1
   3  -3   2 240.944 4.51850   1
   3  -3   2 237.084 4.48982   1
  -3   3  -2 235.995 4.96058   1
  -3   3  -2 244.347 4.93315   1
   4  -3   2 252.343 5.16737   1
   4  -3   2 258.385 5.13354   1
  -4   3  -2 253.693 5.47512   1
  -4   3  -2 259.447 5.55534   1
   5  -3   2 35.4732 3.31696   1
   5  -3   2 31.0834 3.34774   1
   5   3   2 36.2009 2.59594   1
  -5   3  -2 35.9714 3.45822   1
  -5   3  -2 35.7076 3.62165   1
   5   3   2 34.7891 2.70869   1
   6  -3   2 32.1277 3.65759   1
   6  -3   2 33.2104 3.55516   1
   6   3   2 29.7359 2.97447   1
  -6   3  -2 29.9173 3.74959   1
   6   3   2 32.9928 3.11331   1
  -6   3  -2 35.0819 3.87873   1
   7  -3   2 112.995 4.83595   1
   7  -3   2 104.829 4.68222   1
   7   3   2 97.7333 4.10503   1
  -7   3  -2 105.773 4.95167   1
  -7   3  -2 105.952 4.99041   1
   7   3   2 105.873 4.00525   1
  -8  -3  -2 55.5374 3.15031   1
   8  -3   2 52.6779 4.52843   1
  -8  -3  -2 57.8076 3.17019   1
   8  -3   2 54.4088 4.29814   1
  -8   3  -2 48.4884 4.52346   1
   8   3   2 55.5532 3.89011   1
  -8   3  -2 52.2180 4.72974   1
   9  -3   2 120.687 5.44258   1
  -9  -3  -2 127.626 4.27608   1
   9  -3   2 126.732 5.68041   1
  -9  -3  -2 129.238 4.30111   1
  -9   3  -2 125.705 5.92229   1
  -9   3  -2 123.181 5.77974   1
   9   3   2 118.783 4.94474   1
   9   3   2 124.157 5.15830   1
  10  -3   2 129.682 6.11261   1
 -10  -3  -2 138.365 4.83319   1
 -10  -3  -2 139.524 4.77820   1
  10  -3   2 139.599 6.01665   1
 -10   3  -2 135.790 6.32977   1
  10   3   2 141.159 5.63219   1
  10   3   2 135.640 5.72988   1
  11  -3   2 70.9216 5.64207   1
 -11  -3  -2 72.0500 4.43769   1
 -11  -3  -2 67.2293 4.54510   1
  11  -3   2 65.4014 5.64464   1
  11   3   2 67.9479 5.32116   1
 -11   3  -2 63.2178 5.80651   1
  11   3   2 63.4229 5.16304   1
 -12  -3  -2 22.4614 3.24022   1
  12  -3   2 19.1932 3.74426   1
  12  -3   2 21.6957 4.10184   1
 -12  -3  -2 23.7879 3.31670   1
  12   3   2 25.7216 3.80294   1
 -12   3  -2 20.6871 4.18827   1
  12   3   2 23.8935 3.85517   1
 -13  -3  -2 8.03022 3.19081   1
  13  -3   2 19.4750 4.25165   1
  13  -3   2 13.9435 3.85335   1
 -13  -3  -2 10.6821 3.28799   1
  13   3   2 10.7112 3.94285   1
  13   3   2 8.34278 3.85302   1
 -13   3  -2 19.8636 4.52565   1
 -14  -3  -2 0.08885 3.17197   1
  14  -3   2 1.56536 3.53367   1
 -14  -3  -2 -1.7904 3.15047   1
  14  -3   2 0.09510 4.00938   1
 -14   3  -2 2.61387 4.26590   1
 -14   3  -2 -0.1748 4.73825   1
  14   3   2 -4.7884 4.00014   1
  14   3   2 3.61777 4.02925   1
  15  -3   2 85.8220 7.46969   1
 -15  -3  -2 83.4271 6.33918   1
  15  -3   2 89.6933 8.01392   1
 -15  -3  -2 74.0084 6.51709   1
  15   3   2 78.5662 7.84674   1
  15   3   2 74.5046 7.64614   1
 -16  -3  -2 87.9631 6.91316   1
 -16  -3  -2 90.9301 7.26994   1
  16  -3   2 93.3737 8.03527   1
  16  -3   2 93.7728 8.58264   1
  16   3   2 85.4479 8.43176   1
 -16   3  -2 97.1051 9.13862   1
  16   3   2 100.704 8.67630   1
 -17  -3  -2 5.40853 4.50085   1
  17  -3   2 14.9166 5.49908   1
 -17  -3  -2 4.93073 4.53356   1
  17   3   2 -4.0829 5.12903   1
 -17   3  -2 3.22407 5.56143   1
  17   3   2 5.39741 5.45400   1
 -18  -3  -2 15.0536 5.02850   1
  18  -3   2 18.1498 6.13452   1
  18  -3   2 11.4861 5.65907   1
 -18   3  -2 11.5059 6.21656   1
  18   3   2 8.11027 5.81808   1
 -18   3  -2 -11.465 8.41930   1
  18   3   2 10.4385 5.95913   1
  19  -3   2 120.577 11.1415   1
  19  -3   2 95.1700 10.5037   1
 -19  -3  -2 113.254 8.75598   1
 -19   3  -2 108.104 11.9442   1
  19   3   2 114.272 11.1188   1
 -19   3  -2 118.275 11.5443   1
  19   3   2 118.733 11.0906   1
 -20  -3  -2 20.2364 5.88753   1
  20  -3   2 13.5252 7.00840   1
  20  -3   2 31.4073 7.52640   1
 -20   3  -2 13.7149 7.52780   1
 -20   3  -2 41.5049 8.50573   1
  20   3   2 21.2690 7.79199   1
  20   3   2 22.0474 7.83130   1
 -21  -3  -2 17.1223 6.47008   1
  21  -3   2 12.9502 7.93232   1
  21  -3   2 -2.1786 7.80546   1
  21   3   2 -13.606 8.08237   1
 -21   3  -2 1.70166 9.30744   1
  21   3   2 18.3560 8.59379   1
 -21   3  -2 -12.317 8.23874   1
 -22  -3  -2 -3.8755 6.90188   1
  22  -3   2 -8.1198 8.36866   1
 -22  -3  -2 8.68351 7.65249   1
  22  -3   2 -8.6103 8.86313   1
 -22   3  -2 -5.2831 9.58075   1
  22   3   2 7.62031 9.47501   1
  22   3   2 5.62885 9.28205   1
  22  -4  -2 92.1815 9.88625   1
 -22  -4   2 127.507 10.3572   1
  22  -4  -2 135.633 14.1873   1
  22   4  -2 105.533 11.4129   1
  22   4  -2 98.5668 11.0955   1
 -22   4   2 109.097 11.2713   1
 -21  -4   2 84.9551 9.33617   1
  21  -4  -2 86.0201 9.16459   1
 -21  -4   2 68.4675 8.40714   1
  21  -4  -2 88.4534 9.53406   1
 -21   4   2 63.0177 9.69021   1
  21   4  -2 88.6366 9.91272   1
  21   4  -2 66.7013 9.83442   1
 -20  -4   2 55.5448 6.03978   1
  20  -4  -2 41.0380 7.51800   1
  20  -4  -2 45.4347 7.70577   1
 -20   4   2 40.2271 8.10815   1
  20   4  -2 35.5470 8.00876   1
  20   4  -2 39.9899 8.20227   1
  19  -4  -2 15.7348 6.21563   1
  19  -4  -2 19.5299 6.65982   1
 -19  -4   2 23.0107 5.08870   1
 -19  -4   2 16.4616 4.81721   1
  19   4  -2 12.7343 6.74137   1
  19   4  -2 14.0061 6.56388   1
 -19   4   2 11.6802 6.80375   1
 -19   4   2 20.5860 7.35816   1
  18  -4  -2 11.6651 5.22527   1
  18  -4  -2 5.79382 5.71772   1
 -18  -4   2 7.59156 4.21351   1
 -18  -4   2 6.31386 4.51627   1
 -18   4   2 13.4928 6.50254   1
  18   4  -2 7.24121 6.10539   1
 -18   4   2 9.96359 6.42124   1
  18   4  -2 1.62816 5.94275   1
 -17  -4   2 -5.1357 3.73196   1
 -17  -4   2 2.36683 3.83103   1
  17  -4  -2 3.94451 5.33574   1
  17   4  -2 -0.2723 5.28463   1
 -17   4   2 -9.2833 5.39890   1
  17   4  -2 4.07256 8.60250   1
 -17   4   2 -7.7530 5.79859   1
 -16  -4   2 3.35475 3.49070   1
  16  -4  -2 -1.0310 5.54784   1
 -16  -4   2 2.83997 3.60728   1
  16  -4  -2 5.10004 4.50826   1
  16   4  -2 7.78190 4.94848   1
  16   4  -2 3.71346 4.83667   1
 -16   4   2 8.10088 5.64516   1
 -16   4   2 3.64024 5.19849   1
 -15  -4   2 70.5597 5.71356   1
  15  -4  -2 64.4145 7.69776   1
 -15  -4   2 68.0063 5.48941   1
  15  -4  -2 67.8049 6.97959   1
  15   4  -2 76.3609 7.80743   1
 -15   4   2 79.4796 8.74363   1
  15   4  -2 82.5173 7.60545   1
  14  -4  -2 38.6996 5.15959   1
  14  -4  -2 42.0167 7.57089   1
 -14  -4   2 39.5689 3.72725   1
  14   4  -2 39.0923 4.95751   1
 -14   4   2 40.2605 5.45412   1
 -14   4   2 40.1016 5.36825   1
  14   4  -2 41.5774 4.93388   1
  13  -4  -2 2.76090 3.49499   1
  13  -4  -2 -0.9551 3.79773   1
 -13   4   2 -1.2712 3.98588   1
  13   4  -2 0.06967 3.80646   1
  13   4  -2 -0.8907 3.69353   1
 -13   4   2 2.03690 3.92307   1
  12  -4  -2 11.9278 3.48252   1
  12  -4  -2 11.3217 3.91778   1
  12   4  -2 6.59652 3.57787   1
  12   4  -2 16.3430 3.65626   1
 -12   4   2 13.2625 3.94611   1
 -12   4   2 8.76424 4.10914   1
  11  -4  -2 285.123 7.95656   1
  11  -4  -2 281.561 8.12733   1
 -11   4   2 288.214 8.78506   1
  11   4  -2 281.145 7.54703   1
 -11   4   2 278.242 8.55337   1
  11   4  -2 275.875 7.64049   1
  10  -4  -2 21.0207 3.19068   1
  10  -4  -2 15.0401 3.32011   1
  10   4  -2 20.8649 2.99626   1
 -10   4   2 12.7403 3.42936   1
  10   4  -2 21.3188 3.17853   1
 -10   4   2 21.0021 3.63428   1
   9  -4  -2 11.8027 2.66272   1
   9  -4  -2 8.50079 2.87881   1
  -9   4   2 11.0017 3.16335   1
   9   4  -2 12.7389 2.70257   1
  -9   4   2 14.5630 3.12188   1
   9   4  -2 10.3293 2.52602   1
   8  -4  -2 165.591 5.57513   1
   8  -4  -2 169.042 5.38255   1
   8   4  -2 161.103 4.99781   1
  -8   4   2 165.394 5.97154   1
   8   4  -2 169.421 4.97163   1
  -8   4   2 158.354 5.94498   1
   7  -4  -2 66.8274 3.89583   1
   7  -4  -2 62.3758 4.08819   1
   7   4  -2 70.5725 3.59662   1
  -7   4   2 58.2752 4.59044   1
   7   4  -2 70.5474 3.75667   1
  -7   4   2 72.4474 4.55982   1
   6  -4  -2 214.544 4.96525   1
   6  -4  -2 204.811 5.04471   1
  -6   4   2 206.719 5.63757   1
  -6   4   2 212.139 5.72361   1
   5  -4  -2 714.565 9.15650   1
  -5   4   2 696.841 10.0978   1
  -5   4   2 691.416 10.0327   1
  -4   4   2 611.624 8.68496   1
  -4   4   2 595.644 8.57558   1
  -3   4   2 1.35840 1.62978   1
  -3   4   2 1.78468 1.70486   1
  -2   4  -2 21.0372 2.05573   1
  -2   4  -2 23.3499 2.13251   1
  -3   4  -2 17.5610 2.29566   1
  -3   4  -2 18.9448 2.23402   1
   4  -4   2 11.2735 1.95200   1
  -4   4  -2 10.7215 2.21936   1
  -4   4  -2 8.38917 2.25044   1
   5  -4   2 62.9350 3.42950   1
   5  -4   2 58.6489 3.53955   1
  -5   4  -2 55.9518 4.10528   1
  -5   4  -2 59.9264 3.93923   1
   6  -4   2 6.47252 2.25498   1
   6  -4   2 8.06538 2.20347   1
  -6   4  -2 6.68040 2.46083   1
  -6   4  -2 6.76405 2.66469   1
   7  -4   2 58.3132 4.11584   1
   7  -4   2 56.4835 4.23761   1
   7   4   2 65.7742 3.58038   1
  -7   4  -2 56.8049 4.69473   1
   7   4   2 60.9108 3.54419   1
  -7   4  -2 58.6839 4.68810   1
   8  -4   2 108.401 5.13777   1
   8  -4   2 110.992 5.00080   1
  -8   4  -2 103.584 5.57210   1
   8   4   2 103.778 4.39653   1
  -8   4  -2 115.627 5.56038   1
   9  -4   2 163.306 6.03527   1
   9  -4   2 168.042 6.18842   1
  -9   4  -2 166.893 6.61422   1
   9   4   2 171.119 5.56770   1
  -9   4  -2 177.410 6.80414   1
   9   4   2 167.124 5.47738   1
  10  -4   2 39.1838 4.01900   1
  10  -4   2 37.5366 4.03692   1
  10   4   2 37.6764 4.63680   1
  10   4   2 39.9553 4.81210   1
 -10   4  -2 36.9696 4.47339   1
 -10   4  -2 36.5265 4.23921   1
  11  -4   2 -2.2202 3.31113   1
  11  -4   2 1.40394 3.23718   1
 -11   4  -2 -1.3780 3.33860   1
  11   4   2 2.71228 3.02553   1
  11   4   2 -2.8889 3.12198   1
  12  -4   2 32.4928 4.29358   1
  12  -4   2 28.3896 4.48940   1
 -12   4  -2 37.0580 4.69991   1
  12   4   2 38.3949 4.22326   1
  12   4   2 30.0787 4.25991   1
  13  -4   2 101.523 7.00846   1
 -13  -4  -2 96.8972 5.19013   1
  13  -4   2 91.0951 7.33141   1
 -13   4  -2 107.634 7.77962   1
  13   4   2 98.0127 7.02962   1
  13   4   2 83.0041 6.98090   1
  14  -4   2 1.38909 4.25330   1
  14  -4   2 -1.8316 3.95910   1
 -14   4  -2 -4.4390 4.37102   1
  14   4   2 -6.0191 4.03829   1
 -14   4  -2 -4.6866 4.67907   1
  14   4   2 -2.2844 4.11771   1
  15  -4   2 110.720 8.44618   1
 -15  -4  -2 110.018 6.06601   1
 -15  -4  -2 104.130 6.02630   1
  15  -4   2 94.8300 7.84455   1
 -15   4  -2 99.4766 9.48830   1
  15   4   2 105.132 8.34313   1
  15   4   2 105.635 8.16483   1
 -15   4  -2 104.601 8.84782   1
  16  -4   2 292.403 11.0907   1
  16  -4   2 262.671 11.2563   1
 -16  -4  -2 282.938 8.30054   1
 -16  -4  -2 283.701 8.32800   1
 -16   4  -2 313.782 11.8797   1
  16   4   2 290.208 10.8667   1
  16   4   2 299.088 11.0303   1
 -17  -4  -2 15.0795 4.28493   1
 -17  -4  -2 12.9833 4.12009   1
  17  -4   2 8.55728 5.66981   1
  17   4   2 4.77142 5.58316   1
 -17   4  -2 13.8772 6.36250   1
  17   4   2 3.62879 5.45274   1
 -17   4  -2 2.59535 5.82664   1
  18  -4   2 9.75920 6.16345   1
 -18  -4  -2 22.2868 4.77729   1
 -18  -4  -2 20.1435 4.69590   1
  18  -4   2 10.1280 5.92512   1
 -18   4  -2 12.1055 6.77636   1
  18   4   2 13.0876 6.05166   1
  18   4   2 20.3375 6.38345   1
 -18   4  -2 1.47499 6.40117   1
 -19  -4  -2 12.5845 5.08452   1
 -19  -4  -2 10.2629 5.01339   1
  19  -4   2 14.2502 6.93925   1
  19  -4   2 7.40166 6.27741   1
  19   4   2 18.3726 6.79803   1
 -19   4  -2 -2.9719 7.98667   1
  19   4   2 16.6436 7.11652   1
 -19   4  -2 6.41805 7.38325   1
 -20  -4  -2 98.0096 9.05316   1
  20  -4   2 113.616 12.2094   1
  20  -4   2 120.904 12.4166   1
 -20   4  -2 144.026 13.8526   1
  20   4   2 115.995 12.8041   1
  20   4   2 118.874 12.4045   1
 -20   4  -2 99.2020 10.1977   1
  21  -4   2 14.3590 7.84240   1
 -21  -4  -2 3.70031 9.39078   1
  21  -4   2 8.18152 7.94204   1
 -21  -4  -2 2.12097 6.12624   1
 -21   4  -2 -4.0666 8.61728   1
  21   4   2 12.2704 8.74609   1
  21   4   2 3.97462 8.67947   1
 -21   4  -2 4.54814 9.73201   1
  21  -5  -2 74.2773 9.27690   1
  21  -5  -2 56.0692 8.99346   1
  21   5  -2 60.9835 10.0781   1
  21   5  -2 59.7629 10.2513   1
 -21   5   2 82.7134 10.3161   1
  20  -5  -2 4.40350 6.79279   1
  20  -5  -2 -5.9900 7.09204   1
  20   5  -2 1.97831 7.56260   1
  20   5  -2 10.7367 7.70732   1
 -20   5   2 9.00560 7.88527   1
  19  -5  -2 21.7137 6.90330   1
  19  -5  -2 14.8065 6.26218   1
  19   5  -2 11.1135 7.08841   1
 -19   5   2 15.7701 7.34375   1
  19   5  -2 10.2621 7.06789   1
 -19   5   2 31.1609 8.63653   1
  18  -5  -2 12.5680 5.41537   1
  18  -5  -2 2.22213 5.97198   1
  18   5  -2 18.2785 6.41535   1
  18   5  -2 1.94256 6.36057   1
 -18   5   2 9.92756 7.09913   1
 -18   5   2 17.8044 6.88467   1
  17  -5  -2 2.81487 5.44487   1
  17   5  -2 -1.1545 5.57873   1
 -17   5   2 -0.4415 6.70130   1
 -17   5   2 -1.1228 5.68596   1
  17   5  -2 12.0027 6.53300   1
  16  -5  -2 45.5620 5.57129   1
  16  -5  -2 45.6600 7.16450   1
 -16   5   2 39.3175 6.90074   1
  16   5  -2 45.8792 5.98258   1
  16   5  -2 44.6296 5.78849   1
 -16   5   2 41.6280 6.31683   1
  15  -5  -2 62.4252 6.00004   1
  15  -5  -2 86.5028 7.60502   1
  15   5  -2 64.1109 7.86273   1
 -15   5   2 72.0614 8.68493   1
 -15   5   2 63.4580 6.81129   1
  15   5  -2 70.2853 7.86822   1
  14  -5  -2 297.866 9.79972   1
  14  -5  -2 293.375 11.2211   1
  14   5  -2 306.049 9.76432   1
 -14   5   2 286.147 11.5205   1
  14   5  -2 314.089 9.94039   1
 -14   5   2 315.507 11.3716   1
  13  -5  -2 0.80560 3.66054   1
  13  -5  -2 8.23972 3.72374   1
  13   5  -2 3.46911 3.88562   1
 -13   5   2 3.86177 4.34736   1
  13   5  -2 3.13644 3.86119   1
  12  -5  -2 247.018 8.35528   1
  12  -5  -2 265.225 8.06809   1
  12   5  -2 257.135 8.10995   1
 -12   5   2 255.689 10.9677   1
  12   5  -2 256.106 8.05055   1
 -12   5   2 244.573 9.07398   1
  11  -5  -2 413.835 9.27508   1
  11  -5  -2 441.489 9.76692   1
 -11   5   2 426.982 10.6592   1
  11   5  -2 440.617 9.18804   1
  11   5  -2 432.024 9.26272   1
 -11   5   2 444.271 10.6920   1
  10  -5  -2 129.167 5.59253   1
  10  -5  -2 139.451 6.13397   1
  10   5  -2 132.697 5.58190   1
 -10   5   2 133.180 6.81050   1
  10   5  -2 134.997 5.86581   1
 -10   5   2 134.422 6.93790   1
   9  -5  -2 191.543 6.18899   1
   9  -5  -2 197.706 5.98412   1
  -9   5   2 199.569 7.18700   1
   9   5  -2 190.215 5.84280   1
  -9   5   2 188.631 6.95899   1
   9   5  -2 203.351 5.81958   1
   8  -5  -2 36.9318 3.22496   1
   8  -5  -2 32.7460 3.01141   1
  -8   5   2 21.7575 3.34587   1
   8   5  -2 27.9434 2.82628   1
   8   5  -2 29.1344 2.89427   1
  -8   5   2 30.8096 3.66513   1
   7  -5  -2 69.4150 3.97362   1
   7  -5  -2 79.4240 3.79532   1
  -7   5   2 81.9941 4.86553   1
  -7   5   2 68.8045 4.88257   1
  -6   5   2 517.891 9.04497   1
  -6   5   2 519.275 8.96391   1
  -5   5   2 54.8975 3.85334   1
  -5   5   2 62.8800 4.03414   1
  -4   5   2 3.08942 1.91340   1
  -4   5   2 0.08566 1.96417   1
  -3   5   2 297.201 5.39585   1
  -2   5  -2 4.95785 1.79131   1
  -2   5  -2 6.22165 1.91589   1
  -3   5  -2 106.809 4.09858   1
  -3   5  -2 109.980 4.14150   1
  -4   5  -2 -1.8715 2.05163   1
  -4   5  -2 -2.3011 2.01305   1
  -5   5  -2 51.5082 4.26809   1
  -5   5  -2 51.3812 4.10908   1
   6  -5   2 18.4575 2.48136   1
   6  -5   2 19.3292 2.40306   1
  -6   5  -2 21.6378 3.13329   1
  -6   5  -2 21.2877 3.02559   1
   7  -5   2 394.900 7.59918   1
   7  -5   2 400.011 7.49201   1
  -7   5  -2 398.954 8.73996   1
  -7   5  -2 398.428 8.68865   1
   8  -5   2 70.3363 4.51611   1
   8  -5   2 74.9143 4.80207   1
  -8   5  -2 73.2193 5.42844   1
  -8   5  -2 67.7572 5.53834   1
   8   5   2 70.6573 4.10919   1
   9  -5   2 1.00045 2.78521   1
   9  -5   2 -1.6084 2.53176   1
   9   5   2 -3.7018 2.53682   1
  -9   5  -2 -1.0773 3.11294   1
  -9   5  -2 2.81481 3.31939   1
   9   5   2 -1.1703 2.49340   1
  10  -5   2 -6.3195 2.99825   1
  10  -5   2 0.11767 2.94054   1
  10   5   2 0.73490 2.92872   1
  10   5   2 0.79345 2.88336   1
 -10   5  -2 9.95626 3.68251   1
 -10   5  -2 -2.4858 3.45738   1
  11  -5   2 88.3405 6.05551   1
  11  -5   2 83.8647 6.30310   1
 -11   5  -2 87.4810 7.13455   1
  11   5   2 88.4092 5.95728   1
  11   5   2 82.4743 5.83196   1
  12  -5   2 -5.0389 3.35999   1
  12  -5   2 -3.6721 3.83108   1
  12   5   2 -6.7753 3.49030   1
 -12   5  -2 -3.8300 4.11584   1
  12   5   2 -3.2044 3.46368   1
  13  -5   2 4.77830 4.15062   1
  13  -5   2 -0.4502 3.84379   1
 -13   5  -2 0.25498 4.39088   1
  13   5   2 -1.7213 3.84601   1
  13   5   2 1.49457 3.96312   1
  14  -5   2 46.9500 5.53692   1
  14  -5   2 44.8452 5.46110   1
  14   5   2 43.1281 5.41097   1
 -14   5  -2 31.0036 5.58044   1
  14   5   2 43.0005 5.90467   1
  15  -5   2 143.387 8.78910   1
  15  -5   2 137.749 8.57741   1
  15   5   2 146.061 9.19353   1
 -15   5  -2 144.815 9.99355   1
 -15   5  -2 123.550 10.3279   1
  15   5   2 124.462 9.56482   1
  16  -5   2 33.6035 5.70942   1
  16  -5   2 41.6423 5.92970   1
 -16   5  -2 26.8254 7.12620   1
  16   5   2 34.6850 5.91476   1
 -16   5  -2 41.5576 7.15404   1
  16   5   2 40.1780 6.25905   1
  17  -5   2 12.5947 5.69471   1
 -17   5  -2 25.5509 6.95753   1
  17   5   2 18.4441 6.09429   1
  17   5   2 16.3769 5.98984   1
 -17   5  -2 4.38214 6.90329   1
  18  -5   2 5.59439 6.16200   1
  18  -5   2 -10.239 5.84698   1
  18   5   2 8.47796 6.38935   1
 -18   5  -2 -5.1266 7.11050   1
  18   5   2 9.51670 6.58821   1
 -18   5  -2 -10.087 7.44022   1
  19  -5   2 9.88564 6.59354   1
  19  -5   2 6.69242 6.65248   1
  19   5   2 2.05241 6.90430   1
  19   5   2 6.14428 7.27239   1
 -19   5  -2 15.9140 8.01956   1
 -19   5  -2 3.22696 8.61507   1
  20  -5   2 5.87445 7.66722   1
  20  -5   2 4.11032 7.68553   1
  20   5   2 24.0506 8.42186   1
 -20   5  -2 -14.913 9.51317   1
  20   5   2 0.17552 8.18211   1
 -20   5  -2 2.52524 8.53642   1
  21  -5   2 29.3593 8.57466   1
  21  -5   2 14.6074 8.97692   1
  21   5   2 36.5010 9.62152   1
 -21   5  -2 17.9038 9.74863   1
  21   5   2 33.6133 9.70670   1
  20  -6  -2 1.13199 7.60986   1
  20  -6  -2 5.87296 7.31132   1
  20   6  -2 -3.0962 8.38752   1
  20   6  -2 -13.237 8.61831   1
 -20   6   2 12.7668 9.17256   1
  19  -6  -2 3.15964 6.67859   1
  19  -6  -2 3.03301 6.88915   1
  19   6  -2 3.29999 7.45602   1
  19   6  -2 10.6740 7.74917   1
 -19   6   2 12.2936 8.90816   1
 -19   6   2 13.8087 8.15569   1
  18  -6  -2 12.8763 6.11595   1
  18  -6  -2 7.63645 6.20601   1
 -18   6   2 0.64404 6.99970   1
  18   6  -2 -0.7137 6.65839   1
 -18   6   2 -3.4363 7.64886   1
  18   6  -2 -0.1638 6.67213   1
  17  -6  -2 4.43135 5.35907   1
  17  -6  -2 15.4483 5.84182   1
  17   6  -2 25.3230 6.41779   1
 -17   6   2 22.7486 6.70014   1
  17   6  -2 24.0959 6.32043   1
 -17   6   2 13.5276 7.49515   1
  16  -6  -2 21.3302 5.19082   1
  16  -6  -2 14.9963 5.50106   1
 -16   6   2 15.2056 6.79031   1
  16   6  -2 24.7148 5.77785   1
  16   6  -2 10.3470 5.70393   1
 -16   6   2 13.8512 6.00112   1
  15  -6  -2 100.899 7.97548   1
  15  -6  -2 109.284 8.49353   1
 -15   6   2 104.481 9.64964   1
  15   6  -2 101.069 8.50411   1
  15   6  -2 111.515 8.66784   1
 -15   6   2 98.7607 10.1737   1
  14  -6  -2 41.8642 4.92670   1
  14  -6  -2 34.6821 5.16207   1
 -14   6   2 33.5778 5.71655   1
  14   6  -2 31.5595 5.20949   1
  14   6  -2 36.6502 5.13398   1
 -14   6   2 35.0926 6.35519   1
  13  -6  -2 12.0303 3.85779   1
  13  -6  -2 10.6528 4.23691   1
  13   6  -2 14.9371 4.47158   1
 -13   6   2 11.3770 4.67369   1
 -13   6   2 17.5927 5.18411   1
  13   6  -2 11.4070 4.23980   1
  12  -6  -2 82.7893 6.44021   1
  12  -6  -2 86.4446 6.13448   1
 -12   6   2 80.7352 7.61610   1
 -12   6   2 82.0363 9.68320   1
  12   6  -2 71.1860 6.41866   1
  12   6  -2 78.0250 6.50925   1
  11  -6  -2 247.160 7.46905   1
  11  -6  -2 251.363 7.69306   1
 -11   6   2 267.107 9.20422   1
  11   6  -2 259.622 7.67188   1
  11   6  -2 260.383 7.50568   1
  10  -6  -2 99.9909 5.27700   1
  10  -6  -2 98.1355 5.64326   1
 -10   6   2 103.846 7.17045   1
  10   6  -2 90.1404 5.46547   1
  10   6  -2 91.9950 5.68937   1
 -10   6   2 103.501 6.99175   1
   9  -6  -2 15.8225 2.84757   1
  -9   6   2 16.9581 3.79836   1
   9   6  -2 10.3988 3.02819   1
  -9   6   2 10.6659 3.94163   1
  -8   6   2 7.92591 3.47307   1
  -8   6   2 0.26056 3.08661   1
  -7   6   2 9.64759 2.96205   1
  -7   6   2 11.5223 3.21792   1
  -6   6   2 131.414 5.39942   1
  -6   6   2 120.022 5.42014   1
  -5   6   2 39.8396 4.09441   1
  -5   6   2 36.7131 4.09659   1
  -4   6   2 200.834 5.34006   1
  -4   6   2 193.250 5.18132   1
  -3   6  -2 117.058 4.59474   1
  -3   6  -2 115.455 4.53333   1
  -4   6  -2 102.541 4.73673   1
  -4   6  -2 107.082 4.86251   1
  -5   6  -2 6.42350 2.77999   1
  -5   6  -2 5.90559 2.85279   1
  -6   6  -2 492.823 9.54888   1
  -6   6  -2 501.817 9.66967   1
  -7   6  -2 17.7911 3.63634   1
  -7   6  -2 20.5987 3.49195   1
   8  -6   2 69.1227 4.45678   1
   8  -6   2 84.6876 4.83221   1
  -8   6  -2 88.5693 6.42596   1
  -8   6  -2 80.7652 6.21646   1
   9  -6   2 126.074 5.51913   1
   9  -6   2 128.824 5.76256   1
  -9   6  -2 132.347 7.33010   1
  -9   6  -2 120.316 7.00353   1
  10  -6   2 426.896 9.29665   1
  10  -6   2 414.112 8.98169   1
 -10   6  -2 434.768 10.8955   1
  10   6   2 429.798 8.90190   1
  10   6   2 423.936 8.76203   1
  11  -6   2 34.9582 4.28314   1
  11  -6   2 34.1481 4.12063   1
  11   6   2 33.6817 4.02676   1
 -11   6  -2 30.3057 4.87404   1
  11   6   2 40.8186 4.23903   1
  12  -6   2 -4.3274 3.32304   1
  12  -6   2 -1.4239 3.69755   1
 -12   6  -2 -3.2260 4.45446   1
  12   6   2 0.98789 3.65045   1
  12   6   2 3.45317 3.73981   1
  13  -6   2 33.4586 4.94711   1
  13  -6   2 39.3487 4.87665   1
  13   6   2 34.6427 4.96278   1
 -13   6  -2 32.8475 6.58374   1
  13   6   2 41.9380 5.02009   1
  14  -6   2 72.6054 7.59401   1
  14  -6   2 81.9597 7.36191   1
 -14   6  -2 53.5209 7.24867   1
  14   6   2 103.689 8.28050   1
  14   6   2 71.9530 8.94389   1
 -14   6  -2 97.1870 9.24190   1
  15  -6   2 11.3051 4.81588   1
  15  -6   2 12.0851 4.95829   1
 -15   6  -2 1.32834 6.42819   1
  15   6   2 13.0301 5.35541   1
 -15   6  -2 -2.9076 5.96779   1
  16  -6   2 36.5179 5.81126   1
  16  -6   2 33.7954 5.82418   1
 -16   6  -2 40.8603 7.47056   1
 -16   6  -2 30.3769 7.02227   1
  16   6   2 39.8848 6.78100   1
  16   6   2 38.7995 6.18812   1
  17  -6   2 1.82702 5.41990   1
 -17   6  -2 4.30524 7.48370   1
 -17   6  -2 11.2223 7.29344   1
  17   6   2 1.94921 6.35800   1
  17   6   2 9.79100 6.38813   1
  18  -6   2 138.697 10.9821   1
  18  -6   2 151.972 10.6123   1
  18   6   2 145.901 12.0096   1
 -18   6  -2 185.664 13.8448   1
 -18   6  -2 140.390 14.1599   1
  18   6   2 174.611 12.2533   1
  19  -6   2 39.1975 7.61083   1
  19  -6   2 28.1356 7.30606   1
  19   6   2 27.7516 8.19512   1
 -19   6  -2 40.4639 10.1081   1
 -19   6  -2 38.5438 9.50300   1
  19   6   2 41.3205 8.51945   1
  20  -6   2 13.0351 7.85688   1
  20  -6   2 -6.6955 7.59524   1
  20   6   2 6.18760 8.90880   1
  20   6   2 -2.9666 9.00473   1
  19  -7  -2 -2.2982 6.55973   1
  19  -7  -2 4.42413 6.99669   1
 -19   7   2 10.5092 9.50422   1
  19   7  -2 2.89180 8.75933   1
  19   7  -2 -4.8211 8.27998   1
  18  -7  -2 27.6990 6.89215   1
 -18   7   2 26.3469 9.65937   1
  18   7  -2 28.0609 8.33297   1
 -18   7   2 45.0112 8.86734   1
  18   7  -2 34.3282 7.89680   1
  17  -7  -2 -0.2264 5.31792   1
  17  -7  -2 0.37148 6.43149   1
 -17   7   2 -9.0798 7.99459   1
 -17   7   2 7.22164 7.11503   1
  17   7  -2 2.93012 6.66350   1
  17   7  -2 -7.8200 6.86834   1
  16  -7  -2 6.52524 7.46130   1
  16  -7  -2 -2.0375 5.24867   1
  16   7  -2 10.8833 5.93967   1
  16   7  -2 3.97738 6.12851   1
 -16   7   2 18.6211 7.42673   1
 -16   7   2 6.56963 6.53957   1
  15  -7  -2 50.6121 6.49146   1
  15  -7  -2 54.2891 5.98414   1
  15   7  -2 54.1501 8.21856   1
 -15   7   2 55.1583 7.25479   1
 -15   7   2 54.2800 8.05689   1
  15   7  -2 49.2139 6.22627   1
  14  -7  -2 -0.2153 3.85745   1
  14  -7  -2 6.54121 4.54547   1
 -14   7   2 8.98025 5.63343   1
 -14   7   2 -3.7353 6.12783   1
  14   7  -2 0.34643 5.55608   1
  14   7  -2 -8.0066 4.63466   1
  13  -7  -2 9.58999 4.16103   1
  13  -7  -2 6.41068 3.68296   1
 -13   7   2 11.6067 5.98026   1
  13   7  -2 5.76347 4.72858   1
 -13   7   2 14.6351 5.11642   1
  13   7  -2 8.65219 4.52042   1
  12  -7  -2 2.97484 3.08267   1
 -12   7   2 -3.2790 5.03522   1
  12   7  -2 -0.6227 3.84021   1
 -12   7   2 1.85771 4.60477   1
  12   7  -2 -0.4021 3.87489   1
  11   7  -2 34.8379 4.29163   1
 -11   7   2 34.1162 5.39860   1
 -11   7   2 24.0116 4.94453   1
  11   7  -2 27.5102 4.03191   1
 -10   7   2 27.6319 4.79344   1
 -10   7   2 32.0480 5.90224   1
  -9   7   2 30.7411 4.70747   1
  -9   7   2 33.6173 4.62774   1
  -8   7   2 36.5968 4.38282   1
  -8   7   2 35.4235 4.23400   1
  -7   7   2 30.0769 3.92238   1
  -7   7   2 29.3091 3.91922   1
  -6   7   2 270.373 7.47114   1
  -6   7   2 270.033 7.29198   1
  -5   7   2 91.8171 5.12360   1
  -5   7   2 79.0826 5.01881   1
  -3   7  -2 126.158 5.02991   1
  -4   7  -2 527.761 9.42351   1
  -4   7  -2 522.701 9.35185   1
  -5   7  -2 34.2817 3.69894   1
  -5   7  -2 44.0934 4.99458   1
  -6   7  -2 167.563 6.74080   1
  -6   7  -2 161.991 6.75792   1
  -7   7  -2 4.58498 3.57709   1
  -7   7  -2 4.30712 3.36166   1
  -8   7  -2 212.759 8.11809   1
  -9   7  -2 33.6846 4.90266   1
  10  -7   2 139.173 6.05369   1
 -10   7  -2 127.097 8.16825   1
  11  -7   2 275.933 8.09341   1
  11  -7   2 264.439 7.53290   1
  11   7   2 268.248 8.10978   1
 -11   7  -2 291.989 10.3372   1
  11   7   2 281.180 8.22871   1
  12  -7   2 79.7212 6.68993   1
  12  -7   2 96.9607 6.47400   1
  12   7   2 100.156 7.15998   1
 -12   7  -2 82.2373 11.0155   1
  12   7   2 93.9297 7.16148   1
  13  -7   2 13.9034 4.50416   1
  13  -7   2 8.08907 4.12802   1
  13   7   2 5.85715 4.63062   1
 -13   7  -2 21.8508 5.91736   1
  13   7   2 17.7343 4.99174   1
  14  -7   2 150.592 8.41367   1
  14  -7   2 157.628 8.28503   1
  14   7   2 153.605 9.07584   1
 -14   7  -2 128.595 11.3134   1
 -14   7  -2 156.255 10.8414   1
  15  -7   2 22.1970 5.08494   1
  15  -7   2 14.6344 5.30750   1
 -15   7  -2 24.3715 7.51246   1
  15   7   2 18.1659 6.67623   1
 -15   7  -2 9.30713 6.68705   1
  15   7   2 20.0775 5.93031   1
  16  -7   2 5.73125 4.98997   1
  16  -7   2 2.93385 8.50485   1
 -16   7  -2 -0.6299 6.96958   1
  16   7   2 10.5466 6.29388   1
 -16   7  -2 -4.7986 7.99805   1
  17  -7   2 21.8353 6.56139   1
 -17   7  -2 30.4351 8.53228   1
 -17   7  -2 14.6759 9.11938   1
  17   7   2 42.5831 7.76651   1
  17   7   2 29.2312 7.60991   1
  18  -7   2 -7.7492 6.19118   1
  18  -7   2 0.63065 6.81294   1
  18   7   2 -2.3306 7.52687   1
 -18   7  -2 -7.4268 9.72243   1
 -18   7  -2 0.78671 8.64796   1
  18   7   2 10.3000 7.83370   1
  17  -8  -2 -3.8155 5.98996   1
 -17   8   2 -8.1294 8.93453   1
 -17   8   2 -0.5207 8.02286   1
  17   8  -2 2.69549 7.55164   1
  17   8  -2 0.22575 7.79179   1
  16  -8  -2 3.55500 4.82635   1
 -16   8   2 -0.5127 7.37343   1
  16   8  -2 7.48769 6.73151   1
 -16   8   2 6.94872 8.20676   1
 -15   8   2 19.6521 7.51081   1
 -15   8   2 29.6296 7.28667   1
  15   8  -2 28.9575 6.62086   1
  15   8  -2 23.3253 7.61812   1
 -14   8   2 13.1601 6.95034   1
 -14   8   2 3.11346 6.33299   1
  14   8  -2 0.80349 5.77286   1
  13   8  -2 7.79735 5.34774   1
 -13   8   2 22.5892 6.12855   1
  13   8  -2 20.3814 5.23902   1
 -13   8   2 11.8494 6.64484   1
  12   8  -2 1.92602 4.57958   1
 -12   8   2 -7.3037 5.70559   1
 -12   8   2 3.15845 5.20903   1
 -11   8   2 2.01332 4.89044   1
 -11   8   2 13.2497 5.42776   1
  11   8  -2 9.54429 4.06539   1
 -10   8   2 -5.3780 4.41922   1
 -10   8   2 -1.6580 4.86991   1
  -9   8   2 3.25833 4.56452   1
  -9   8   2 14.7565 4.82677   1
  -8   8   2 239.011 8.75798   1
  -8   8   2 225.570 8.48236   1
  -7   8   2 54.1892 6.34329   1
  -7   8   2 57.4390 6.31469   1
  -6   8   2 424.839 9.59706   1
  -6   8   2 425.874 9.30454   1
  -5   8   2 77.4093 5.78853   1
  -5   8   2 75.9860 5.56029   1
  -4   8  -2 179.638 6.61827   1
  -5   8  -2 78.8887 5.93420   1
  -6   8  -2 151.804 7.08051   1
  -7   8  -2 11.0932 4.01863   1
  -8   8  -2 58.3468 5.41137   1
  -9   8  -2 223.734 9.48800   1
 -10   8  -2 463.633 12.3227   1
  12   8   2 11.6914 4.77071   1
  12   8   2 2.32558 4.41239   1
 -12   8  -2 -7.4178 5.20970   1
 -12   8  -2 -4.9718 5.91458   1
 -13   8  -2 36.5924 6.62532   1
  13   8   2 15.0926 5.13660   1
  13   8   2 28.2139 5.53808   1
 -13   8  -2 4.96015 6.40260   1
 -14   8  -2 1.60902 7.38101   1
  14   8   2 10.0532 5.53629   1
  14   8   2 16.2927 5.89129   1
 -14   8  -2 9.81036 6.70540   1
  15  -8   2 77.9431 8.21673   1
  15   8   2 78.6336 7.49802   1
 -15   8  -2 62.2304 8.89169   1
  15   8   2 92.8029 10.2357   1
 -15   8  -2 77.0047 9.45203   1
  16  -8   2 53.7545 6.85137   1
  16  -8   2 42.1150 8.61100   1
  16   8   2 51.1290 9.64565   1
 -16   8  -2 49.6287 9.21598   1
  16   8   2 44.1962 7.80288   1
 -16   8  -2 45.8313 9.44551   1
  17  -8   2 -1.4167 5.65482   1
  17  -8   2 3.10674 6.61932   1
 -17   8  -2 -5.7943 8.61049   1
  17   8   2 13.9483 8.07334   1
 -17   8  -2 -25.258 9.99864   1
  17   8   2 12.5728 7.80803   1
 -15   9   2 -3.5894 7.52388   1
  15   9  -2 12.5560 7.01405   1
 -15   9   2 -1.9592 8.76776   1
  15   9  -2 9.20269 7.24659   1
  14   9  -2 67.0811 7.37295   1
 -14   9   2 56.2632 8.77619   1
 -14   9   2 75.5682 8.51949   1
  14   9  -2 63.0632 7.22802   1
  13   9  -2 11.9384 6.00173   1
 -13   9   2 -6.1055 7.16160   1
 -13   9   2 13.4037 6.89473   1
 -12   9   2 16.5914 7.17850   1
 -12   9   2 37.8708 6.56247   1
 -11   9   2 94.1161 9.84602   1
 -11   9   2 89.1202 10.5476   1
 -10   9   2 38.3417 6.41237   1
 -10   9   2 25.1276 5.66184   1
  -9   9   2 -6.3661 4.72492   1
  -9   9   2 -1.6908 5.39991   1
  -8   9   2 -0.3118 4.56623   1
  -8   9   2 7.27880 4.99075   1
  -7   9   2 24.4910 4.93158   1
  -7   9   2 20.7175 4.50910   1
  -6   9   2 36.8421 4.72936   1
  -6   9   2 38.3089 4.61633   1
  -5   9   2 14.5502 3.78732   1
  -5   9   2 7.13067 3.76495   1
  -4   9  -2 6.86760 3.96062   1
  -4   9  -2 9.71341 3.63624   1
  -5   9  -2 130.172 7.07534   1
  -6   9  -2 27.2526 4.63373   1
  -7   9  -2 75.4996 7.58488   1
  -8   9  -2 62.6028 6.25068   1
  -9   9  -2 -1.8589 4.96969   1
  -9   9  -2 1.37743 5.28578   1
 -10   9  -2 -3.6281 9.15361   1
 -10   9  -2 5.26381 5.82646   1
 -11   9  -2 23.3121 7.17594   1
 -11   9  -2 27.5711 6.36905   1
 -12   9  -2 16.5317 7.73099   1
 -12   9  -2 9.33748 6.57123   1
 -13   9  -2 78.0872 8.50624   1
 -13   9  -2 82.8734 9.14532   1
 -14   9  -2 14.0706 7.89851   1
  14   9   2 28.3869 6.96388   1
 -14   9  -2 9.01665 8.78629   1
  14   9   2 19.2645 6.49514   1
 -15   9  -2 2.14883 9.75113   1
 -15   9  -2 19.6014 9.02001   1
  15   9   2 8.14223 7.24429   1
  15   9   2 2.33822 6.88973   1
 -13  10   2 9.07947 8.69789   1
 -13  10   2 -5.7373 7.96236   1
 -12  10   2 1.99117 7.96195   1
 -12  10   2 7.50909 7.36161   1
 -11  10   2 8.36484 6.55615   1
 -11  10   2 -7.0865 7.08763   1
 -10  10   2 6.52057 6.74312   1
 -10  10   2 -3.8050 5.93690   1
  -9  10   2 11.0229 5.66615   1
  -9  10   2 8.55095 6.48176   1
  -8  10   2 123.786 9.25158   1
  -8  10   2 125.675 11.8940   1
  -7  10   2 17.4741 5.24491   1
  -7  10   2 12.3023 6.09294   1
  -6  10   2 70.7052 8.17348   1
  -6  10   2 70.3044 5.92839   1
  -5  10   2 -3.1032 4.37325   1
  -5  10  -2 24.4659 5.47810   1
  -5  10  -2 30.9210 5.11096   1
  -6  10  -2 28.6799 5.43859   1
  -6  10  -2 30.9160 6.44713   1
  -7  10  -2 2.58388 5.30544   1
  -7  10  -2 -0.5006 5.87053   1
  -8  10  -2 46.0569 6.37794   1
  -8  10  -2 20.5495 6.72170   1
  -9  10  -2 41.3026 7.23783   1
  -9  10  -2 37.4219 7.48055   1
 -10  10  -2 32.8603 7.60926   1
 -10  10  -2 37.7407 7.09920   1
 -11  10  -2 80.6800 9.45369   1
 -11  10  -2 95.5231 8.91524   1
 -12  10  -2 57.7362 8.66215   1
 -12  10  -2 25.1912 9.33969   1
  -9  11   2 23.0677 7.26009   1
  -9  11   2 23.9336 7.72012   1
  -8  11   2 55.5535 7.04932   1
  -8  11   2 53.3868 7.55120   1
  -7  11   2 7.32870 5.79757   1
  -5  11  -2 78.0804 9.07816   1
  -6  11  -2 5.35312 5.71800   1
  -7  11  -2 3.46906 6.52827   1
  -7  11  -2 7.86626 6.33283   1
  -8  11  -2 3.30800 6.80220   1
  -8  11  -2 -0.9192 7.22118   1
 -23   0   3 86.1359 9.50895   1
  23   0  -3 89.2014 11.0292   1
 -23   0   3 83.1083 10.9389   1
  23   0  -3 99.1029 11.1273   1
 -22   0   3 7.35187 7.31865   1
 -22   0   3 -8.7798 7.60467   1
  22   0  -3 -13.317 7.62493   1
  22   0  -3 -9.5765 7.81386   1
 -21   0   3 9.37010 6.76300   1
  21   0  -3 14.0458 7.58808   1
 -21   0   3 -4.0482 6.79911   1
  21   0  -3 2.51135 6.88501   1
  20   0  -3 0.61716 5.78051   1
 -20   0   3 0.05794 6.17330   1
  20   0  -3 -4.3780 6.43755   1
 -19   0   3 7.59036 5.84907   1
  19   0  -3 13.7327 6.15488   1
 -18   0   3 -2.1068 5.17895   1
  18   0  -3 11.7338 5.27955   1
 -17   0   3 252.565 10.2020   1
  17   0  -3 253.099 11.0388   1
 -17   0   3 244.462 10.0969   1
  16   0  -3 -3.3954 3.94632   1
 -16   0   3 -0.0804 4.33002   1
  16   0  -3 -4.5342 4.54690   1
 -16   0   3 -0.8262 4.23416   1
  15   0  -3 215.289 8.98559   1
 -15   0   3 191.753 13.6234   1
  15   0  -3 208.457 8.38616   1
 -15   0   3 209.537 8.57678   1
 -14   0   3 1.70139 3.37014   1
 -14   0   3 6.10309 3.80293   1
  14   0  -3 1.80915 3.33217   1
  14   0  -3 1.34497 3.79837   1
 -13   0   3 20.3870 3.82976   1
 -13   0   3 18.6844 3.57459   1
  13   0  -3 15.0298 3.61537   1
  13   0  -3 15.3526 3.49154   1
  12   0  -3 3.12309 2.98567   1
 -12   0   3 0.47673 2.94923   1
 -12   0   3 -2.0318 2.89887   1
  12   0  -3 2.68115 3.07828   1
  11   0  -3 802.659 13.0583   1
  11   0  -3 804.414 13.1676   1
 -11   0   3 813.398 13.0516   1
 -11   0   3 792.578 12.8996   1
 -10   0   3 2.78727 2.68229   1
  10   0  -3 -0.9188 2.54279   1
 -10   0   3 1.48552 2.61532   1
  10   0  -3 1.46683 2.73172   1
   9   0  -3 288.545 7.09375   1
  -9   0   3 273.750 6.85594   1
  -9   0   3 272.312 6.77973   1
   9   0  -3 264.821 6.78491   1
  -8   0   3 1.49096 2.38342   1
  -8   0   3 -0.8649 2.08589   1
   8   0  -3 0.75589 2.39828   1
   8   0  -3 0.05375 2.34696   1
   7   0  -3 2460.13 27.3050   1
  -7   0   3 2457.23 27.1695   1
  -7   0   3 2490.31 27.2658   1
   7   0  -3 2496.08 27.2694   1
   6   0  -3 -0.4118 1.94994   1
  -6   0   3 0.74882 2.12441   1
   6   0  -3 -1.3140 2.04745   1
  -6   0   3 -1.0422 1.86494   1
   5   0  -3 475.550 7.49422   1
   5   0  -3 473.587 7.40613   1
  -5   0   3 479.352 7.39779   1
  -5   0   3 488.962 7.48345   1
   4   0  -3 -2.4396 1.65940   1
   4   0  -3 -3.4865 1.85356   1
  -4   0   3 -4.6819 1.71442   1
  -4   0   3 -3.3588 1.68603   1
  -2   0   3 0.92895 1.13060   1
   2   0  -3 1.25940 1.31724   1
   2   0  -3 -0.6141 1.19627   1
  -2   0   3 2.17880 1.34407   1
  -1   0   3 1449.22 16.6213   1
   1   0  -3 1419.18 14.9886   1
   1   0  -3 1381.71 15.9489   1
  -1   0   3 1400.48 14.9133   1
   0   0  -3 -1.4866 1.13808   1
   0   0  -3 0.31872 0.99352   1
   0   0   3 0.50454 0.98605   1
   0   0   3 -0.1614 1.24622   1
   1   0   3 23.4801 2.05212   1
   1   0   3 22.1246 1.93177   1
  -1   0  -3 23.2394 1.98317   1
  -1   0  -3 22.9162 2.04891   1
  -2   0  -3 -0.5082 1.36453   1
  -2   0  -3 -1.8128 1.28541   1
   2   0   3 -0.5088 1.36574   1
   2   0   3 -0.1520 1.34067   1
   3   0   3 3635.32 36.9212   1
  -3   0  -3 3652.74 36.8459   1
  -3   0  -3 3651.15 36.8875   1
   3   0   3 3648.46 36.9338   1
   4   0   3 -0.7803 1.81571   1
  -4   0  -3 -1.8223 1.68681   1
  -4   0  -3 -1.3264 1.66848   1
   4   0   3 -1.3069 1.74856   1
  -5   0  -3 428.243 7.24179   1
  -5   0  -3 433.939 7.29921   1
   5   0   3 429.668 7.40612   1
   5   0   3 424.004 7.25173   1
  -6   0  -3 -5.1487 1.97203   1
   6   0   3 -4.5569 1.89447   1
  -6   0  -3 -4.7074 1.97244   1
   7   0   3 207.894 5.83040   1
  -7   0  -3 217.678 5.79799   1
  -7   0  -3 218.583 5.80428   1
   7   0   3 211.637 5.75226   1
   8   0   3 -2.0565 2.39212   1
   8   0   3 -6.5270 2.33263   1
  -8   0  -3 -3.8988 2.36500   1
  -9   0  -3 204.312 6.33375   1
  -9   0  -3 208.018 6.28231   1
   9   0   3 201.396 6.31678   1
   9   0   3 197.911 6.34301   1
  10   0   3 0.39010 2.80641   1
 -10   0  -3 -3.9953 2.48337   1
 -10   0  -3 -5.2904 2.44261   1
  10   0   3 -3.5366 2.65131   1
 -11   0  -3 244.099 7.55435   1
  11   0   3 259.782 7.86392   1
  11   0   3 254.663 7.77350   1
 -11   0  -3 254.095 7.70078   1
  12   0   3 -3.7502 3.10918   1
 -12   0  -3 -7.4777 3.17871   1
  12   0   3 -2.7868 3.17979   1
 -13   0  -3 44.2081 4.69045   1
 -13   0  -3 43.2330 4.61532   1
  13   0   3 46.0882 4.82261   1
  13   0   3 53.6674 6.03767   1
  14   0   3 -2.8635 3.61001   1
 -14   0  -3 -0.6989 3.56116   1
 -14   0  -3 6.17356 4.00322   1
  14   0   3 1.32562 4.01442   1
 -15   0  -3 24.9457 4.71805   1
  15   0   3 28.9373 4.92263   1
 -15   0  -3 13.5788 4.66262   1
  15   0   3 23.0484 4.81645   1
 -16   0  -3 -6.5128 4.20592   1
  16   0   3 -3.8695 7.78397   1
 -16   0  -3 -1.3810 4.47121   1
 -17   0  -3 84.1019 9.50867   1
  17   0   3 95.1511 8.87291   1
 -17   0  -3 107.554 8.60393   1
 -18   0  -3 3.78388 5.33910   1
  18   0   3 -0.3612 5.40376   1
 -19   0  -3 231.580 11.2135   1
  19   0   3 221.346 11.9282   1
 -19   0  -3 199.601 10.8239   1
  20   0   3 4.44896 6.46750   1
 -20   0  -3 -9.3724 6.58104   1
 -20   0  -3 13.6875 6.38269   1
  20   0   3 7.81997 6.94776   1
 -21   0  -3 2.78232 7.33277   1
  21   0   3 -2.2945 7.32967   1
  21   0   3 12.1372 8.10995   1
 -21   0  -3 0.93282 7.25448   1
 -22   0  -3 -5.6950 7.81102   1
  22   0   3 -9.0089 8.44112   1
 -22   0  -3 -7.2331 8.22433   1
  22   0   3 -5.9601 8.52387   1
  23  -1  -3 -12.918 9.27876   1
 -23  -1   3 11.4261 7.98266   1
  23  -1  -3 6.67458 9.26212   1
  23   1  -3 -15.758 9.21377   1
 -23   1   3 16.1570 9.17187   1
 -23   1   3 1.24588 9.35449   1
  23   1  -3 -10.700 9.48024   1
  22  -1  -3 36.4187 8.83407   1
  22  -1  -3 41.0375 8.82487   1
 -22  -1   3 37.5627 8.30740   1
 -22  -1   3 38.2559 7.89857   1
  22   1  -3 51.8137 9.53062   1
  22   1  -3 34.5519 8.69099   1
 -22   1   3 40.6020 8.83738   1
 -22   1   3 50.2857 8.32127   1
  21  -1  -3 17.2597 7.45572   1
 -21  -1   3 17.8599 6.62175   1
 -21  -1   3 12.6289 6.96798   1
  21  -1  -3 4.37189 7.70357   1
  21   1  -3 8.62861 6.96192   1
  21   1  -3 5.32062 7.49982   1
 -21   1   3 22.2506 7.72674   1
 -20  -1   3 11.6030 6.89204   1
 -20  -1   3 16.2401 6.02489   1
  20  -1  -3 8.76974 6.16733   1
  20  -1  -3 4.90717 6.64788   1
  20   1  -3 13.1884 6.84355   1
  20   1  -3 10.3931 6.88324   1
 -20   1   3 8.19363 6.48282   1
  19  -1  -3 -0.3041 5.83724   1
 -19  -1   3 -0.7918 5.30125   1
  19   1  -3 3.54448 5.91536   1
 -19   1   3 5.35864 5.55751   1
 -19   1   3 -3.1487 5.76859   1
  19   1  -3 -2.7664 5.55604   1
 -18  -1   3 -2.2147 5.46135   1
  18  -1  -3 0.29537 5.10351   1
  18   1  -3 7.23397 5.20944   1
  18   1  -3 -1.4113 5.16252   1
 -18   1   3 -5.9622 4.73185   1
  17  -1  -3 -3.4827 4.93323   1
 -17  -1   3 4.75685 4.53319   1
 -17   1   3 3.60897 6.01033   1
 -17   1   3 -0.7955 4.78800   1
  17   1  -3 0.81118 4.54277   1
  17   1  -3 -0.0675 6.24513   1
 -16  -1   3 115.152 7.82159   1
  16  -1  -3 120.263 8.58863   1
 -16   1   3 120.032 8.54091   1
  16   1  -3 134.938 8.34440   1
  16   1  -3 112.371 8.44293   1
 -16   1   3 111.514 8.36502   1
 -15  -1   3 297.427 9.32965   1
  15  -1  -3 299.734 9.61170   1
 -15  -1   3 282.573 9.39489   1
  15  -1  -3 290.965 9.94085   1
 -15   1   3 297.474 9.94080   1
  15   1  -3 288.439 9.92568   1
 -15   1   3 302.189 9.82322   1
  15   1  -3 281.770 9.50558   1
  14  -1  -3 152.493 7.25337   1
  14  -1  -3 151.280 7.90500   1
 -14  -1   3 146.017 7.35348   1
 -14  -1   3 153.821 7.12552   1
 -14   1   3 145.837 7.69174   1
  14   1  -3 153.773 7.41998   1
  14   1  -3 148.025 7.74372   1
 -14   1   3 139.755 7.66457   1
  13  -1  -3 18.3178 3.89387   1
  13  -1  -3 20.4508 3.67558   1
 -13  -1   3 22.4485 3.83212   1
 -13  -1   3 23.0887 3.78577   1
  13   1  -3 15.9675 3.79592   1
 -13   1   3 18.8711 3.93875   1
 -13   1   3 22.3754 3.80079   1
  13   1  -3 14.0106 3.76740   1
  12  -1  -3 364.423 9.21813   1
 -12  -1   3 363.799 8.53394   1
  12  -1  -3 362.669 8.89485   1
 -12  -1   3 352.723 8.55001   1
  12   1  -3 359.609 8.98494   1
  12   1  -3 355.262 8.82214   1
 -12   1   3 357.057 9.11624   1
 -12   1   3 352.149 8.89149   1
  11  -1  -3 373.624 8.91335   1
  11  -1  -3 378.953 8.69929   1
 -11  -1   3 385.031 8.53319   1
 -11  -1   3 379.218 8.36700   1
  11   1  -3 382.189 8.67163   1
 -11   1   3 392.726 8.89368   1
  11   1  -3 384.120 8.84970   1
 -11   1   3 382.175 8.88327   1
 -10  -1   3 291.232 7.06384   1
 -10  -1   3 295.421 7.21598   1
  10  -1  -3 276.928 7.25674   1
  10  -1  -3 290.656 7.55175   1
  10   1  -3 285.150 7.38123   1
 -10   1   3 288.774 7.43754   1
 -10   1   3 276.067 7.34781   1
  10   1  -3 282.670 7.20506   1
  -9  -1   3 577.909 9.58804   1
  -9  -1   3 590.917 9.76329   1
   9  -1  -3 571.001 9.96205   1
   9  -1  -3 577.639 10.1330   1
   9   1  -3 587.090 10.0712   1
  -9   1   3 578.346 10.1244   1
  -9   1   3 593.231 10.1717   1
   9   1  -3 580.666 9.87647   1
  -8  -1   3 1252.89 15.7827   1
   8  -1  -3 1277.77 16.3104   1
  -8  -1   3 1281.30 15.9160   1
   8  -1  -3 1235.08 16.2462   1
   8   1  -3 1276.33 16.2073   1
  -8   1   3 1242.61 16.2940   1
   8   1  -3 1268.43 16.0226   1
  -8   1   3 1255.75 16.2976   1
   7  -1  -3 223.786 5.62869   1
  -7  -1   3 229.791 5.51024   1
   7  -1  -3 216.770 5.71716   1
  -7  -1   3 229.158 5.38626   1
  -7   1   3 223.856 5.81932   1
  -7   1   3 227.007 5.74621   1
   7   1  -3 226.036 5.50094   1
   7   1  -3 232.543 5.67912   1
  -6  -1   3 208.841 4.99391   1
   6  -1  -3 209.598 5.18288   1
  -6  -1   3 214.366 4.97332   1
   6  -1  -3 207.847 5.27477   1
   6   1  -3 214.511 5.22023   1
  -6   1   3 204.889 5.25169   1
  -6   1   3 210.337 5.26264   1
   6   1  -3 209.940 4.98989   1
  -5  -1   3 -1.1671 1.76194   1
   5  -1  -3 -0.9613 1.81891   1
  -5  -1   3 -1.0718 1.69815   1
   5  -1  -3 1.49818 1.91796   1
  -5   1   3 -1.1323 1.84399   1
   5   1  -3 -0.7225 1.77858   1
  -5   1   3 -2.4160 1.79862   1
   5   1  -3 -0.9294 1.81343   1
  -4  -1   3 486.600 6.83784   1
   4  -1  -3 475.829 7.09895   1
  -4  -1   3 489.637 6.92488   1
   4  -1  -3 477.993 7.19419   1
  -4   1   3 486.456 7.18281   1
   4   1  -3 482.538 7.03338   1
  -4   1   3 487.212 7.27237   1
   4   1  -3 481.307 6.94918   1
   3  -1  -3 9.20924 1.82129   1
  -3  -1   3 13.8435 1.70256   1
  -3  -1   3 11.2935 1.70915   1
   3  -1  -3 14.1594 1.75418   1
  -3   1   3 11.6790 1.75112   1
   3   1  -3 12.2956 1.70403   1
  -3   1   3 10.5949 1.76851   1
   3   1  -3 13.6607 1.76461   1
  -2  -1   3 65.1213 2.51964   1
   2  -1  -3 61.6168 2.46934   1
   2  -1  -3 61.3812 2.60789   1
  -2  -1   3 59.2192 2.38994   1
  -2   1   3 62.2168 2.53402   1
   2   1  -3 70.2629 2.65125   1
  -2   1   3 57.9258 2.63534   1
   2   1  -3 61.8090 2.44899   1
  -1  -1   3 6.29747 1.22978   1
  -1  -1   3 10.7216 1.35798   1
   1  -1  -3 7.05256 1.26243   1
  -1   1   3 14.6172 1.84163   1
  -1   1   3 8.63253 1.27319   1
   1   1  -3 8.16579 1.26507   1
   1   1  -3 8.12541 1.31017   1
   0  -1  -3 1342.21 14.0721   1
   0  -1   3 1361.49 14.3444   1
   0  -1  -3 1350.42 14.0283   1
   0  -1   3 1353.92 14.3718   1
   0   1  -3 1356.61 14.4304   1
   0   1  -3 1344.74 14.3951   1
   0   1   3 1336.04 14.0981   1
   0   1   3 1349.06 14.1821   1
   1  -1   3 955.505 10.8238   1
   1  -1   3 951.459 10.8246   1
  -1  -1  -3 938.582 10.3089   1
  -1  -1  -3 940.879 10.3690   1
   1   1   3 942.690 10.4220   1
  -1   1  -3 954.844 10.8490   1
  -1   1  -3 937.674 10.8678   1
   1   1   3 954.560 10.5115   1
   2  -1   3 58.6583 2.85418   1
  -2  -1  -3 57.0552 2.47364   1
  -2  -1  -3 56.1048 2.36903   1
   2  -1   3 57.3864 2.87373   1
   2   1   3 58.9867 2.53004   1
  -2   1  -3 55.2721 2.79359   1
   2   1   3 57.6191 2.49939   1
  -2   1  -3 58.0640 2.93238   1
  -3  -1  -3 354.410 5.50570   1
  -3  -1  -3 359.489 5.45434   1
   3  -1   3 355.570 6.01650   1
   3  -1   3 358.003 6.02513   1
   3   1   3 364.485 5.64057   1
  -3   1  -3 354.374 6.04155   1
   3   1   3 360.454 5.64536   1
  -3   1  -3 352.255 5.97640   1
   4  -1   3 311.425 5.91249   1
  -4  -1  -3 310.214 5.33883   1
  -4  -1  -3 306.595 5.32310   1
   4   1   3 304.691 5.47198   1
  -4   1  -3 304.630 5.88488   1
   4   1   3 316.693 5.56585   1
  -4   1  -3 298.503 5.87237   1
  -5  -1  -3 43.6183 3.14390   1
   5  -1   3 39.9855 3.45141   1
   5  -1   3 42.5668 3.48192   1
  -5  -1  -3 40.7061 3.12372   1
  -5   1  -3 44.3477 3.54131   1
  -5   1  -3 43.0806 3.51571   1
   5   1   3 42.7045 3.27257   1
   5   1   3 44.1341 3.22845   1
   6  -1   3 171.069 5.12718   1
  -6  -1  -3 173.766 4.68020   1
  -6  -1  -3 173.277 4.71248   1
   6  -1   3 170.891 5.09647   1
   6   1   3 169.513 4.81046   1
  -6   1  -3 163.642 5.14016   1
  -6   1  -3 171.277 5.12438   1
   6   1   3 181.181 4.95972   1
   7  -1   3 -2.2837 2.20244   1
  -7  -1  -3 1.59350 2.06288   1
   7  -1   3 0.09681 2.15941   1
  -7  -1  -3 -0.9763 1.99736   1
   7   1   3 1.37043 2.12092   1
  -7   1  -3 2.17663 2.26488   1
  -7   1  -3 -1.0286 2.20181   1
  -8  -1  -3 34.2039 3.92661   1
   8  -1   3 35.4464 3.34427   1
  -8  -1  -3 33.3053 3.01297   1
   8  -1   3 33.3198 4.19329   1
   8   1   3 32.4820 3.14144   1
  -8   1  -3 35.3907 4.29291   1
  -8   1  -3 33.6501 3.29927   1
   8   1   3 34.3374 3.96926   1
  -9  -1  -3 25.8490 3.02233   1
  -9  -1  -3 31.9806 3.97072   1
   9  -1   3 22.6467 3.29090   1
   9  -1   3 22.3598 3.14596   1
  -9   1  -3 19.9960 3.10482   1
   9   1   3 23.2299 3.08088   1
  -9   1  -3 21.5998 3.04035   1
   9   1   3 23.6442 3.00580   1
  10  -1   3 136.038 5.92785   1
  10  -1   3 122.021 5.91416   1
 -10  -1  -3 122.324 5.60526   1
 -10  -1  -3 133.418 5.63390   1
 -10   1  -3 126.059 6.04545   1
  10   1   3 132.289 5.70550   1
  10   1   3 136.939 5.95934   1
 -10   1  -3 125.310 5.91420   1
 -11  -1  -3 13.2832 3.25235   1
 -11  -1  -3 9.98905 3.18020   1
  11  -1   3 17.7096 3.43922   1
  11  -1   3 13.3481 3.41344   1
 -11   1  -3 6.10913 3.45693   1
  11   1   3 15.2467 3.26885   1
 -11   1  -3 13.1333 3.29687   1
  11   1   3 12.5815 3.32489   1
 -12  -1  -3 15.0658 3.61085   1
  12  -1   3 17.2687 3.59357   1
  12  -1   3 13.4588 3.66022   1
 -12  -1  -3 14.3970 3.56088   1
 -12   1  -3 11.0551 3.52343   1
 -12   1  -3 12.7192 3.75283   1
  12   1   3 12.6010 3.42143   1
  12   1   3 15.7187 3.80084   1
 -13  -1  -3 132.488 6.89606   1
  13  -1   3 129.147 7.28171   1
 -13  -1  -3 124.865 6.77369   1
  13  -1   3 123.929 6.84055   1
 -13   1  -3 134.379 7.24901   1
 -13   1  -3 116.533 7.18539   1
  13   1   3 127.885 7.19490   1
  13   1   3 119.878 7.01124   1
 -14  -1  -3 -2.9321 3.56490   1
  14  -1   3 -1.2222 3.47758   1
 -14  -1  -3 -1.7841 3.59424   1
  14  -1   3 -3.3106 3.68498   1
 -14   1  -3 -6.0249 3.72975   1
  14   1   3 -5.8245 3.66870   1
 -14   1  -3 0.54514 4.08310   1
  14   1   3 1.94777 3.94349   1
 -15  -1  -3 87.8899 7.29150   1
  15  -1   3 97.7873 7.92134   1
 -15  -1  -3 82.8101 7.45179   1
 -15   1  -3 97.5117 7.87531   1
 -15   1  -3 78.9114 10.1252   1
  15   1   3 85.0267 10.3251   1
  15   1   3 96.9022 8.00092   1
  16  -1   3 49.5439 6.03276   1
 -16  -1  -3 49.7294 5.54349   1
 -16  -1  -3 60.0920 5.79482   1
 -16   1  -3 56.3169 6.23662   1
 -16   1  -3 62.3333 9.98583   1
  16   1   3 67.6036 7.95192   1
 -17  -1  -3 -4.7808 4.59252   1
  17  -1   3 1.73283 5.25256   1
 -17  -1  -3 4.13708 4.50839   1
  17   1   3 1.46789 5.06453   1
  17   1   3 2.67600 5.14161   1
 -17   1  -3 0.47858 5.06012   1
 -18  -1  -3 1.01306 5.22144   1
 -18  -1  -3 14.9062 5.30067   1
  18  -1   3 22.6054 6.10560   1
  18   1   3 21.5572 6.20772   1
 -18   1  -3 18.5560 6.01388   1
  18   1   3 22.9808 6.05400   1
 -18   1  -3 7.03674 5.55273   1
  19  -1   3 0.24520 5.31175   1
  19  -1   3 2.18709 6.10730   1
 -19  -1  -3 0.10011 5.41861   1
 -19   1  -3 5.08634 6.77432   1
 -19   1  -3 3.99363 6.33895   1
  19   1   3 5.16590 6.66937   1
  19   1   3 4.52764 6.24946   1
 -20  -1  -3 61.8113 7.32581   1
  20  -1   3 40.9282 7.69640   1
 -20  -1  -3 49.8802 7.06329   1
  20  -1   3 40.9913 7.54811   1
 -20   1  -3 55.3294 8.21782   1
  20   1   3 35.3708 7.74979   1
 -20   1  -3 47.2076 8.02348   1
  20   1   3 45.2254 7.73795   1
 -21  -1  -3 4.78252 6.96113   1
  21  -1   3 5.71776 7.46352   1
  21  -1   3 1.94835 7.28969   1
 -21  -1  -3 6.84339 6.88947   1
 -21   1  -3 -7.3503 7.08930   1
  21   1   3 2.33814 7.86582   1
  21   1   3 9.47329 8.00254   1
 -21   1  -3 -5.5596 7.45775   1
  22  -1   3 14.8270 8.49593   1
 -22  -1  -3 16.5457 7.90419   1
  22  -1   3 7.84038 8.73726   1
 -22  -1  -3 22.1772 8.17900   1
  22   1   3 14.0784 9.21357   1
  22   1   3 25.5444 8.61364   1
 -22   1  -3 16.3212 8.27916   1
 -22   1  -3 18.2807 9.23617   1
  23  -2  -3 24.9633 9.58381   1
  23  -2  -3 18.1870 10.6396   1
 -23  -2   3 35.6425 8.70735   1
 -23  -2   3 37.3854 8.09034   1
  23   2  -3 24.1510 10.3413   1
 -23   2   3 9.26321 10.2276   1
 -23   2   3 24.8079 9.54556   1
  23   2  -3 28.9721 9.97708   1
 -22  -2   3 15.7484 7.04379   1
  22  -2  -3 7.20440 8.35191   1
  22  -2  -3 -6.9144 7.95686   1
 -22  -2   3 2.77486 7.42416   1
  22   2  -3 19.0892 8.57804   1
 -22   2   3 2.10211 8.66212   1
  22   2  -3 7.21562 8.31743   1
 -21  -2   3 13.2187 6.29539   1
 -21  -2   3 3.98956 6.89321   1
  21  -2  -3 3.50535 7.21323   1
  21  -2  -3 17.6149 7.39937   1
 -21   2   3 14.2913 7.21108   1
  21   2  -3 9.62078 7.64550   1
  21   2  -3 8.76739 7.62236   1
 -20  -2   3 28.7309 6.06782   1
  20  -2  -3 25.7427 7.27717   1
  20  -2  -3 26.3316 6.91620   1
  20   2  -3 25.4922 6.87084   1
 -20   2   3 13.3937 6.91954   1
  20   2  -3 27.2392 7.36730   1
 -20   2   3 28.8556 7.64824   1
  19  -2  -3 81.2097 9.68257   1
  19  -2  -3 72.5314 7.54377   1
 -19  -2   3 41.7447 6.67353   1
 -19   2   3 62.9190 7.73254   1
  19   2  -3 75.2858 7.72983   1
 -19   2   3 66.8492 7.63540   1
  19   2  -3 57.7429 7.51609   1
 -18  -2   3 10.2109 4.86939   1
  18  -2  -3 21.3882 5.53142   1
 -18   2   3 7.61884 5.72324   1
  18   2  -3 16.3612 5.84196   1
  18   2  -3 17.5107 5.79120   1
 -18   2   3 7.02194 8.49488   1
  17  -2  -3 109.508 8.95393   1
  17  -2  -3 105.329 10.8033   1
 -17  -2   3 82.6035 9.29084   1
 -17  -2   3 118.451 7.99545   1
 -17   2   3 112.603 9.02174   1
  17   2  -3 96.1173 10.9897   1
  17   2  -3 104.529 8.79883   1
 -16  -2   3 41.9541 5.34896   1
  16  -2  -3 55.8125 5.93522   1
 -16  -2   3 70.8830 7.03273   1
  16  -2  -3 58.6400 7.30721   1
 -16   2   3 68.7620 8.44671   1
  16   2  -3 50.7207 5.74802   1
  16   2  -3 61.7907 7.39205   1
  15  -2  -3 112.746 7.29480   1
 -15  -2   3 105.555 6.98296   1
  15  -2  -3 103.166 7.76272   1
  15   2  -3 108.424 7.82065   1
  15   2  -3 106.531 7.47678   1
 -15   2   3 97.9618 7.73360   1
  14  -2  -3 47.4989 5.16745   1
 -14  -2   3 50.2982 4.67702   1
  14  -2  -3 51.3671 6.00978   1
 -14   2   3 41.7744 4.80277   1
  14   2  -3 47.5731 5.02106   1
  14   2  -3 52.0506 5.09261   1
 -14   2   3 51.4962 5.96809   1
  13  -2  -3 17.2753 3.72470   1
  13  -2  -3 16.5471 4.00267   1
 -13  -2   3 18.0098 3.63927   1
 -13  -2   3 16.6635 3.75258   1
 -13   2   3 20.6014 4.13076   1
  13   2  -3 15.6507 3.79051   1
 -13   2   3 16.5819 3.98562   1
  13   2  -3 15.6525 3.89990   1
 -12  -2   3 248.860 7.09547   1
  12  -2  -3 237.329 7.95784   1
 -12  -2   3 239.586 7.00575   1
  12  -2  -3 248.167 7.72385   1
  12   2  -3 235.072 7.66387   1
 -12   2   3 245.398 8.02230   1
 -12   2   3 238.129 7.88800   1
  12   2  -3 235.170 7.50856   1
  11  -2  -3 273.491 7.61148   1
 -11  -2   3 291.299 7.23610   1
  11  -2  -3 294.595 8.07506   1
 -11  -2   3 282.883 7.12930   1
 -11   2   3 282.542 8.06888   1
  11   2  -3 281.779 7.47743   1
 -11   2   3 280.687 7.95406   1
  11   2  -3 286.362 7.73372   1
  10  -2  -3 71.9325 5.23601   1
 -10  -2   3 78.3540 4.75748   1
  10  -2  -3 71.1287 4.88431   1
 -10  -2   3 77.8302 4.54605   1
  10   2  -3 74.6436 4.83595   1
  10   2  -3 71.3318 5.01200   1
 -10   2   3 74.7327 5.31298   1
 -10   2   3 72.6401 5.16782   1
   9  -2  -3 206.204 6.36739   1
   9  -2  -3 209.871 6.21914   1
  -9  -2   3 221.765 5.80575   1
  -9  -2   3 217.514 5.76848   1
  -9   2   3 205.392 6.38839   1
  -9   2   3 197.352 6.40097   1
   9   2  -3 213.206 6.19716   1
   9   2  -3 209.999 5.95937   1
  -8  -2   3 186.960 5.07807   1
  -8  -2   3 188.851 5.15916   1
   8  -2  -3 181.339 5.57071   1
   8  -2  -3 183.814 5.83763   1
  -8   2   3 182.523 5.83499   1
   8   2  -3 178.279 5.50026   1
  -8   2   3 186.513 5.80512   1
   8   2  -3 183.677 5.34255   1
  -7  -2   3 79.6517 3.72294   1
  -7  -2   3 86.8853 3.90500   1
   7  -2  -3 86.3688 4.43186   1
   7  -2  -3 94.6233 4.29773   1
   7   2  -3 82.2236 3.97238   1
  -7   2   3 86.2058 4.51130   1
   7   2  -3 83.6399 4.14427   1
  -7   2   3 91.9739 4.44528   1
  -6  -2   3 216.552 4.69892   1
  -6  -2   3 216.648 4.72616   1
   6  -2  -3 206.395 5.39303   1
   6  -2  -3 216.093 5.30990   1
   6   2  -3 209.959 5.05202   1
   6   2  -3 208.905 4.90656   1
  -6   2   3 213.025 5.52007   1
  -6   2   3 214.592 5.45477   1
   5  -2  -3 1154.81 14.0623   1
  -5  -2   3 1179.26 13.3125   1
  -5  -2   3 1167.89 13.2451   1
   5  -2  -3 1160.06 13.9849   1
   5   2  -3 1192.80 13.7929   1
  -5   2   3 1154.25 14.2605   1
  -5   2   3 1168.36 14.2430   1
   5   2  -3 1180.75 13.6719   1
   4  -2  -3 1248.69 14.4036   1
   4  -2  -3 1243.18 14.3319   1
  -4  -2   3 1266.92 13.7505   1
  -4  -2   3 1255.75 13.6821   1
  -4   2   3 1264.08 14.6287   1
  -4   2   3 1256.20 14.6242   1
   4   2  -3 1257.16 14.1517   1
   4   2  -3 1264.42 14.0889   1
  -3  -2   3 524.936 6.58427   1
  -3  -2   3 540.892 6.58445   1
   3  -2  -3 529.149 7.06339   1
   3  -2  -3 528.899 7.12224   1
  -3   2   3 526.701 7.28211   1
   3   2  -3 526.043 7.00320   1
   3   2  -3 537.847 6.95504   1
  -3   2   3 526.538 7.35527   1
   2  -2  -3 207.830 3.72286   1
  -2  -2   3 203.269 3.49171   1
   2  -2  -3 207.838 3.68755   1
   2   2  -3 209.001 3.81537   1
  -2   2   3 211.948 4.07543   1
  -2   2   3 197.700 3.94755   1
   2   2  -3 218.665 3.93536   1
  -1  -2   3 5309.95 51.1688   1
   1   2  -3 5283.73 51.4722   1
  -1   2   3 5255.02 51.3218   1
  -1   2   3 5195.07 51.2766   1
   1   2  -3 5332.97 51.5277   1
   0  -2   3 490.457 6.22174   1
   0  -2   3 487.729 6.20507   1
   0   2   3 482.607 5.87366   1
   0   2  -3 479.651 6.41032   1
   0   2  -3 479.709 6.42121   1
   1  -2   3 1157.37 12.8221   1
   1  -2   3 1175.22 12.8693   1
  -1   2  -3 1151.31 13.0565   1
  -1   2  -3 1165.45 13.0892   1
   2  -2   3 2793.17 28.6728   1
   2   2   3 2780.09 27.9088   1
   2   2   3 2744.02 27.8620   1
  -2   2  -3 2836.91 28.9601   1
  -2   2  -3 2828.43 28.9368   1
   3  -2   3 67.7141 3.26821   1
   3  -2   3 68.9027 3.32351   1
   3   2   3 70.0183 2.69811   1
   3   2   3 71.1553 2.71035   1
  -3   2  -3 68.3301 3.43194   1
  -3   2  -3 67.4799 3.42897   1
   4  -2   3 346.872 6.34113   1
  -4  -2  -3 351.648 5.18260   1
   4  -2   3 354.302 6.31402   1
  -4  -2  -3 346.095 5.10889   1
  -4   2  -3 345.875 6.48948   1
   4   2   3 345.171 5.60700   1
   4   2   3 355.576 5.67942   1
  -4   2  -3 353.315 6.52626   1
   5  -2   3 8.75693 2.11657   1
  -5  -2  -3 6.80955 1.59597   1
   5  -2   3 5.11898 2.08972   1
  -5  -2  -3 7.54831 1.65825   1
   5   2   3 7.72082 1.88027   1
  -5   2  -3 6.09653 2.13493   1
   5   2   3 7.14398 1.83972   1
  -5   2  -3 7.70580 2.11638   1
   6  -2   3 216.948 5.69683   1
  -6  -2  -3 223.895 4.78024   1
  -6  -2  -3 228.174 4.79021   1
   6  -2   3 231.752 5.86150   1
   6   2   3 226.573 5.22842   1
  -6   2  -3 228.769 5.91048   1
   6   2   3 230.934 5.35397   1
  -6   2  -3 227.927 5.98014   1
  -7  -2  -3 266.867 5.65453   1
  -7  -2  -3 271.838 5.69110   1
   7  -2   3 272.890 6.63199   1
   7  -2   3 269.909 6.64352   1
   7   2   3 276.641 6.22586   1
  -7   2  -3 276.847 6.86417   1
   7   2   3 273.057 6.09635   1
  -7   2  -3 265.358 6.78685   1
  -8  -2  -3 782.819 10.9253   1
  -8  -2  -3 770.116 10.8870   1
   8  -2   3 768.817 12.0519   1
   8  -2   3 772.706 12.0204   1
  -8   2  -3 774.324 12.3930   1
   8   2   3 767.194 11.4355   1
  -8   2  -3 753.364 12.1112   1
  -9  -2  -3 23.9080 2.85670   1
   9  -2   3 22.3458 3.12218   1
   9  -2   3 20.0620 3.13236   1
  -9  -2  -3 22.2247 2.75284   1
  -9   2  -3 12.7721 3.07119   1
   9   2   3 22.1628 2.88420   1
  -9   2  -3 20.4554 3.35990   1
   9   2   3 23.2000 3.08546   1
 -10  -2  -3 7.96810 2.71227   1
 -10  -2  -3 8.96130 2.68438   1
  10  -2   3 7.99914 3.08476   1
  10  -2   3 9.08825 3.18169   1
  10   2   3 7.93779 2.87716   1
 -10   2  -3 10.8889 3.19878   1
 -10   2  -3 10.9586 3.08904   1
  10   2   3 8.45888 2.89507   1
  11  -2   3 6.80559 3.05895   1
  11  -2   3 5.33374 3.26777   1
 -11  -2  -3 4.46498 2.79215   1
 -11  -2  -3 4.44652 2.75358   1
 -11   2  -3 8.21252 3.23551   1
 -11   2  -3 1.85301 3.12572   1
  11   2   3 -0.7303 2.81561   1
  11   2   3 7.48258 3.00245   1
 -12  -2  -3 35.4011 3.71245   1
 -12  -2  -3 34.2472 3.80854   1
  12  -2   3 40.2460 4.16403   1
  12  -2   3 32.7973 4.20541   1
 -12   2  -3 33.9361 4.15808   1
  12   2   3 43.9973 5.52840   1
  12   2   3 37.6832 4.13226   1
 -12   2  -3 32.8258 4.22397   1
  13  -2   3 8.89265 3.77669   1
 -13  -2  -3 13.3151 3.58329   1
 -13  -2  -3 12.7722 3.37262   1
  13  -2   3 10.6904 3.90431   1
 -13   2  -3 8.98079 3.99939   1
  13   2   3 11.6366 3.66346   1
  13   2   3 15.0249 4.06309   1
  14  -2   3 1.41676 3.69518   1
 -14  -2  -3 -0.7726 3.37494   1
  14  -2   3 -4.5951 3.79987   1
 -14  -2  -3 -3.3008 3.32589   1
  14   2   3 -1.8303 3.88423   1
 -14   2  -3 8.98978 4.26504   1
  14   2   3 4.52831 5.37680   1
 -14   2  -3 -11.335 4.23561   1
  15  -2   3 51.7357 5.41235   1
 -15  -2  -3 50.4384 5.08257   1
  15  -2   3 50.3780 5.59918   1
 -15  -2  -3 57.5366 6.45692   1
  15   2   3 49.6878 5.56019   1
 -15   2  -3 49.6325 5.91615   1
  16  -2   3 39.1590 5.59965   1
  16  -2   3 36.2812 5.70194   1
 -16  -2  -3 38.3337 5.20331   1
 -16  -2  -3 35.2793 5.08899   1
  16   2   3 29.9744 5.44262   1
 -16   2  -3 29.2542 5.61805   1
  16   2   3 27.3557 6.21323   1
 -17  -2  -3 253.676 9.69196   1
 -17  -2  -3 239.899 9.84253   1
  17  -2   3 268.621 11.2751   1
 -17   2  -3 262.518 11.3698   1
  17   2   3 261.266 11.0533   1
  17   2   3 253.053 11.1107   1
  18  -2   3 4.66148 5.41864   1
  18  -2   3 4.32094 5.45742   1
 -18  -2  -3 7.46723 5.14160   1
 -18  -2  -3 12.5907 5.39021   1
 -18   2  -3 0.47028 6.16246   1
 -18   2  -3 7.04261 5.78443   1
  18   2   3 14.2882 5.96592   1
  18   2   3 2.13450 5.87336   1
 -19  -2  -3 27.3123 6.07312   1
 -19  -2  -3 20.3372 5.88927   1
  19  -2   3 18.2894 6.25567   1
  19  -2   3 26.4331 6.69478   1
  19   2   3 28.3866 7.07946   1
  19   2   3 20.9424 6.56651   1
 -19   2  -3 24.9793 7.08786   1
 -19   2  -3 19.1414 7.26882   1
 -20  -2  -3 32.6375 6.45320   1
  20  -2   3 14.2184 7.25283   1
  20  -2   3 21.9892 7.43959   1
  20   2   3 38.5535 7.65884   1
 -20   2  -3 19.5034 8.06490   1
  20   2   3 32.7688 7.57890   1
 -20   2  -3 21.8526 7.52117   1
 -21  -2  -3 27.7245 6.96129   1
  21  -2   3 14.5520 7.93022   1
  21  -2   3 24.9116 8.60298   1
 -21  -2  -3 15.3055 7.12671   1
  21   2   3 34.4280 8.83231   1
 -21   2  -3 28.8113 8.27475   1
 -21   2  -3 33.5028 8.99806   1
  21   2   3 13.2465 8.01611   1
 -22  -2  -3 9.13980 7.48747   1
 -22  -2  -3 -0.8213 7.54820   1
  22  -2   3 -10.256 8.67737   1
  22  -2   3 -0.6258 9.05233   1
  22   2   3 -10.909 8.96020   1
 -22   2  -3 -5.3721 9.05460   1
 -22   2  -3 -4.7977 9.40776   1
  22   2   3 -17.475 9.00199   1
 -23  -3   3 3.42415 7.44802   1
 -23  -3   3 6.39469 7.80253   1
  23  -3  -3 12.3107 15.6424   1
  23  -3  -3 -4.0508 9.28565   1
 -23   3   3 7.56945 9.86032   1
  23   3  -3 31.4238 10.8018   1
  22  -3  -3 7.56999 8.58700   1
  22  -3  -3 14.0339 8.37777   1
 -22  -3   3 14.1393 6.75967   1
  22   3  -3 13.5797 9.10035   1
 -22   3   3 6.72183 8.88431   1
  22   3  -3 13.4839 8.70359   1
 -21  -3   3 68.0333 7.32086   1
  21  -3  -3 66.2464 8.99780   1
  21  -3  -3 73.0855 8.88246   1
  21   3  -3 70.2966 8.98115   1
 -21   3   3 62.0783 9.43054   1
  21   3  -3 71.9734 9.44298   1
 -20  -3   3 7.48092 5.68610   1
  20  -3  -3 18.1843 7.08300   1
 -20  -3   3 4.32671 8.09750   1
  20  -3  -3 6.30337 6.18823   1
 -20   3   3 12.9158 7.41763   1
  20   3  -3 5.00436 6.72516   1
  20   3  -3 5.69468 7.26571   1
 -20   3   3 14.7089 7.10630   1
  19  -3  -3 11.3016 6.05309   1
 -19  -3   3 2.25662 4.91340   1
  19  -3  -3 9.83257 6.31908   1
 -19  -3   3 -1.6655 5.34873   1
 -19   3   3 8.82115 6.47593   1
  19   3  -3 10.3346 6.42274   1
 -19   3   3 -5.9865 5.86818   1
  19   3  -3 8.76663 6.29339   1
  18  -3  -3 30.0049 6.09647   1
 -18  -3   3 26.8940 5.21696   1
 -18   3   3 9.55054 5.65257   1
  18   3  -3 23.6105 6.10751   1
  18   3  -3 20.8771 5.92433   1
 -17  -3   3 173.891 8.48808   1
  17  -3  -3 197.695 10.1234   1
 -17  -3   3 172.840 8.50859   1
 -17   3   3 184.356 10.2877   1
  17   3  -3 167.011 9.63696   1
  17   3  -3 139.536 15.8700   1
 -16  -3   3 41.0638 4.95422   1
 -16  -3   3 26.8707 5.11055   1
  16  -3  -3 36.2942 5.65818   1
  16  -3  -3 37.7201 5.45888   1
 -16   3   3 43.4855 5.70754   1
  16   3  -3 43.5634 5.59496   1
  16   3  -3 36.8552 5.68226   1
  15  -3  -3 75.7211 7.62616   1
 -15  -3   3 73.8571 6.28456   1
 -15  -3   3 54.9616 6.47182   1
  15  -3  -3 69.4699 7.11683   1
 -15   3   3 94.4172 8.54360   1
 -15   3   3 73.0437 7.84253   1
  15   3  -3 60.8288 7.53227   1
  15   3  -3 79.6604 7.60957   1
 -14  -3   3 -3.7194 3.24427   1
 -14  -3   3 2.17890 3.19860   1
  14  -3  -3 7.98273 3.99791   1
  14  -3  -3 1.02426 6.35441   1
 -14   3   3 0.36337 3.97992   1
  14   3  -3 -2.4110 3.74396   1
  14   3  -3 6.30257 3.91823   1
 -14   3   3 -4.7666 4.07374   1
  13  -3  -3 18.6574 3.98642   1
  13  -3  -3 19.9160 3.92309   1
 -13  -3   3 21.6855 3.40253   1
 -13  -3   3 12.0626 3.50504   1
  13   3  -3 14.4278 3.85386   1
 -13   3   3 17.9983 4.82919   1
 -13   3   3 16.6673 3.97954   1
  13   3  -3 16.5410 3.79363   1
 -12  -3   3 37.2544 4.50290   1
  12  -3  -3 35.3188 4.12494   1
 -12  -3   3 29.8650 3.55124   1
  12  -3  -3 30.4044 3.85062   1
  12   3  -3 34.0819 3.89589   1
 -12   3   3 39.6364 4.57188   1
 -12   3   3 27.3800 4.02772   1
  12   3  -3 38.9746 4.07188   1
  11  -3  -3 14.3315 3.20714   1
 -11  -3   3 8.50500 2.58022   1
  11  -3  -3 11.5358 3.33090   1
 -11   3   3 6.53173 3.38238   1
  11   3  -3 10.1305 3.11704   1
 -11   3   3 8.08094 3.14906   1
  11   3  -3 12.1141 2.96939   1
  10  -3  -3 53.6908 4.94263   1
 -10  -3   3 46.0898 3.90431   1
  10  -3  -3 55.8708 4.72259   1
  10   3  -3 47.2174 4.47571   1
 -10   3   3 50.3970 5.31287   1
  10   3  -3 47.5411 4.72591   1
 -10   3   3 47.2714 4.99008   1
  -9  -3   3 503.507 8.00912   1
   9  -3  -3 497.511 9.22194   1
   9  -3  -3 504.740 9.50664   1
   9   3  -3 510.206 8.92156   1
   9   3  -3 494.204 9.01435   1
  -9   3   3 479.887 9.60954   1
  -9   3   3 496.035 9.71481   1
   8  -3  -3 -3.5802 2.20454   1
   8   3  -3 -5.5169 2.06861   1
  -8   3   3 -5.2724 2.45993   1
   8   3  -3 -3.8543 2.26244   1
   7  -3  -3 40.2190 3.75545   1
   7  -3  -3 42.5716 4.04870   1
   7   3  -3 37.6383 3.75725   1
  -7   3   3 40.4396 4.14870   1
   7   3  -3 38.7253 3.61743   1
  -7   3   3 39.4658 4.21636   1
   6  -3  -3 55.4965 3.72173   1
   6  -3  -3 55.9936 3.54623   1
  -6   3   3 54.2349 3.91760   1
   6   3  -3 55.7590 3.34441   1
  -6   3   3 54.5682 4.00415   1
   6   3  -3 56.6599 3.57318   1
   5  -3  -3 1740.50 19.2112   1
   5  -3  -3 1708.51 19.0994   1
  -5   3   3 1702.41 19.6305   1
   5   3  -3 1721.74 18.7503   1
  -5   3   3 1716.50 19.6774   1
   5   3  -3 1737.62 18.8535   1
   4  -3  -3 681.346 8.80169   1
   4  -3  -3 692.018 8.78433   1
   4   3  -3 688.307 8.57550   1
  -4   3   3 699.190 9.35906   1
   4   3  -3 679.784 8.63434   1
  -4   3   3 678.630 9.33712   1
  -3   3   3 115.115 3.52087   1
  -3   3   3 116.473 3.51116   1
  -2   3   3 198.113 3.88886   1
  -2   3   3 197.073 3.84479   1
   1   3  -3 502.484 6.44746   1
   0   3  -3 149.712 3.38076   1
   0   3  -3 144.441 3.40476   1
  -1   3  -3 16.0837 1.85647   1
  -1   3  -3 15.3845 1.80025   1
   2  -3   3 97.5241 3.09139   1
   2  -3   3 101.367 3.06012   1
  -2   3  -3 95.2583 3.52226   1
  -2   3  -3 102.418 3.52190   1
   3  -3   3 386.041 6.23162   1
   3  -3   3 388.479 6.19184   1
  -3   3  -3 389.717 6.69383   1
  -3   3  -3 394.899 6.71583   1
   4  -3   3 4.34945 1.82570   1
   4  -3   3 5.72435 2.01462   1
  -4   3  -3 3.86233 2.02922   1
  -4   3  -3 4.24340 2.02479   1
   4   3   3 4.32045 1.43919   1
   5  -3   3 2.28232 2.02587   1
   5  -3   3 1.26423 1.95248   1
   5   3   3 4.02308 1.66952   1
  -5   3  -3 4.14439 2.19932   1
   5   3   3 5.58418 1.64584   1
  -5   3  -3 2.74082 2.19444   1
   6  -3   3 1584.79 19.0992   1
   6  -3   3 1596.08 19.1661   1
  -6   3  -3 1604.51 19.6734   1
   6   3   3 1595.12 18.1398   1
   6   3   3 1611.38 18.2232   1
  -6   3  -3 1582.62 19.5145   1
   7  -3   3 128.309 5.12561   1
   7  -3   3 125.111 4.99558   1
   7   3   3 127.843 4.39165   1
  -7   3  -3 123.884 5.31643   1
  -7   3  -3 115.739 5.18162   1
   7   3   3 121.562 4.50617   1
  -8  -3  -3 56.4422 3.28302   1
   8  -3   3 62.8228 4.60934   1
   8  -3   3 56.1700 4.63010   1
  -8   3  -3 56.7258 4.88257   1
  -8   3  -3 55.3019 4.79526   1
   8   3   3 60.6721 4.13782   1
   8   3   3 62.7512 4.05276   1
  -9  -3  -3 268.443 5.82479   1
   9  -3   3 294.294 7.51955   1
   9  -3   3 268.395 7.44480   1
  -9  -3  -3 279.440 5.87698   1
  -9   3  -3 267.027 7.57221   1
  -9   3  -3 273.580 7.84103   1
   9   3   3 270.464 6.73115   1
 -10  -3  -3 30.8860 3.00170   1
 -10  -3  -3 32.2911 3.73323   1
  10  -3   3 37.2246 3.81762   1
  10  -3   3 32.9541 3.81967   1
 -10   3  -3 33.3063 4.03690   1
  10   3   3 31.4241 3.57153   1
 -10   3  -3 28.0505 3.75641   1
  10   3   3 30.8576 3.44959   1
 -11  -3  -3 137.683 5.40091   1
  11  -3   3 141.849 6.74440   1
  11  -3   3 137.840 6.80020   1
 -11  -3  -3 133.896 5.16070   1
 -11   3  -3 138.524 7.20879   1
 -11   3  -3 143.372 6.97609   1
  11   3   3 141.839 6.29918   1
  11   3   3 138.070 6.34451   1
 -12  -3  -3 91.2092 5.24405   1
  12  -3   3 90.7069 6.66965   1
 -12  -3  -3 95.5840 5.29234   1
  12  -3   3 91.4708 6.44099   1
  12   3   3 91.1404 6.22229   1
 -12   3  -3 90.7116 6.82987   1
 -12   3  -3 82.0032 7.07548   1
  12   3   3 90.2068 6.23663   1
  13  -3   3 36.2789 7.87095   1
 -13  -3  -3 49.0390 5.16968   1
  13  -3   3 50.3996 5.26738   1
 -13  -3  -3 44.0585 5.17963   1
 -13   3  -3 46.4958 5.17402   1
  13   3   3 51.7606 6.41993   1
 -13   3  -3 45.8322 5.07976   1
  13   3   3 44.7913 4.78817   1
 -14  -3  -3 13.5782 3.60124   1
  14  -3   3 6.14111 4.10941   1
 -14  -3  -3 12.8500 3.65077   1
  14  -3   3 5.72142 4.32807   1
 -14   3  -3 13.2490 4.82657   1
 -14   3  -3 6.95145 5.98311   1
  14   3   3 15.1738 4.43624   1
  15  -3   3 303.227 10.3481   1
 -15  -3  -3 321.264 8.94300   1
  15  -3   3 310.867 10.8434   1
 -15  -3  -3 332.885 9.27610   1
 -15   3  -3 308.969 11.9399   1
  15   3   3 332.286 10.6694   1
 -16  -3  -3 70.6053 7.10407   1
 -16  -3  -3 74.3408 6.85780   1
  16  -3   3 61.7713 6.26471   1
  16   3   3 59.5140 6.72328   1
 -16   3  -3 60.7809 6.75369   1
  16   3   3 71.6042 8.21449   1
 -17  -3  -3 4.96187 4.69843   1
  17  -3   3 13.6366 5.75554   1
  17  -3   3 1.56161 6.05312   1
 -17  -3  -3 5.44990 4.60751   1
 -17   3  -3 23.2267 5.99420   1
  17   3   3 3.74986 5.50527   1
  17   3   3 1.87264 5.41881   1
 -18  -3  -3 55.8997 6.06640   1
  18  -3   3 52.1268 6.96797   1
 -18  -3  -3 72.5257 7.92769   1
  18  -3   3 52.9941 7.04592   1
  18   3   3 52.2630 7.04922   1
  18   3   3 59.9801 7.24387   1
 -18   3  -3 55.5476 7.31151   1
  19  -3   3 16.5180 6.39242   1
  19  -3   3 12.7706 6.63952   1
 -19  -3  -3 24.6944 5.62525   1
  19   3   3 10.9323 6.78426   1
 -19   3  -3 6.08469 7.38903   1
  19   3   3 31.1958 7.16585   1
 -19   3  -3 18.9253 7.22510   1
  20  -3   3 27.3779 7.53252   1
 -20  -3  -3 28.5999 6.14372   1
 -20  -3  -3 16.2570 7.04427   1
  20  -3   3 23.1932 8.07434   1
 -20   3  -3 19.9394 7.90467   1
 -20   3  -3 11.6281 8.75205   1
  20   3   3 17.6326 7.98122   1
  20   3   3 17.2047 7.72078   1
  21  -3   3 4.40312 8.39252   1
 -21  -3  -3 17.7862 6.48286   1
  21  -3   3 2.11268 8.08266   1
 -21   3  -3 6.11205 8.92023   1
 -21   3  -3 3.23861 8.44671   1
  21   3   3 7.79856 8.57668   1
  21   3   3 23.0628 8.55108   1
  22  -3   3 14.1048 9.44939   1
 -22  -3  -3 8.63089 7.61989   1
  22  -3   3 9.21213 11.4659   1
 -22  -3  -3 1.96221 7.03452   1
  22   3   3 -12.538 10.4244   1
  22   3   3 14.7103 9.82112   1
 -22   3  -3 6.67238 9.49764   1
  22  -4  -3 67.3938 10.2214   1
 -22  -4   3 83.0745 9.58514   1
  22  -4  -3 64.9865 9.47209   1
  22   4  -3 82.5026 10.7437   1
  22   4  -3 64.7252 10.4597   1
 -22   4   3 94.2582 10.8305   1
  21  -4  -3 11.0261 7.66214   1
 -21  -4   3 4.34681 5.76544   1
  21  -4  -3 -2.1957 7.81329   1
 -21   4   3 8.98300 8.93515   1
  21   4  -3 18.6655 8.82483   1
 -21   4   3 17.9214 8.99003   1
  21   4  -3 4.44906 8.04565   1
 -20  -4   3 4.78100 5.22548   1
  20  -4  -3 7.69096 6.79415   1
  20  -4  -3 5.77820 7.06430   1
 -20   4   3 -12.362 7.32632   1
  20   4  -3 -17.129 6.83417   1
  20   4  -3 2.97651 7.51363   1
 -20   4   3 5.84079 7.96468   1
 -19  -4   3 13.0841 4.87619   1
  19  -4  -3 3.98526 5.78896   1
 -19  -4   3 12.0344 4.97807   1
  19  -4  -3 25.8010 6.95787   1
  19   4  -3 4.23962 6.68936   1
 -19   4   3 6.02870 6.57540   1
 -19   4   3 13.8499 7.58760   1
  19   4  -3 4.64687 6.68638   1
  18  -4  -3 54.6278 6.93661   1
 -18  -4   3 65.7951 7.21594   1
 -18  -4   3 57.7621 7.16443   1
  18   4  -3 61.6113 7.34073   1
  18   4  -3 40.5635 6.85236   1
 -18   4   3 51.9228 7.34447   1
 -18   4   3 49.5555 7.71019   1
 -17  -4   3 48.5539 4.86656   1
  17  -4  -3 40.9542 6.05956   1
 -17  -4   3 43.0847 4.69686   1
  17   4  -3 43.6467 9.48921   1
  17   4  -3 62.5641 6.59874   1
 -17   4   3 45.8070 7.29114   1
 -17   4   3 46.2368 6.21328   1
  16  -4  -3 45.8988 6.16112   1
 -16  -4   3 44.2275 4.45026   1
 -16  -4   3 44.8205 4.45126   1
  16  -4  -3 41.2868 5.44956   1
 -16   4   3 39.0597 6.72228   1
  16   4  -3 40.6424 5.86045   1
 -16   4   3 32.2325 6.13636   1
  16   4  -3 36.8772 5.77354   1
  15  -4  -3 80.2026 7.46008   1
 -15  -4   3 91.7049 5.91452   1
  15  -4  -3 94.4940 8.11625   1
 -15  -4   3 79.7714 5.71709   1
  15   4  -3 88.7920 7.95746   1
  15   4  -3 88.3000 7.71399   1
 -15   4   3 101.924 8.87891   1
  14  -4  -3 69.5835 7.26767   1
 -14  -4   3 61.1614 5.35006   1
 -14  -4   3 60.1099 5.21166   1
 -14   4   3 71.8401 7.54683   1
  14   4  -3 67.3319 7.21066   1
  14   4  -3 64.5292 7.12800   1
 -14   4   3 66.6266 7.68235   1
 -13  -4   3 5.35048 2.94849   1
  13  -4  -3 2.44328 3.66098   1
  13  -4  -3 9.73822 4.05509   1
  13   4  -3 12.2958 4.02493   1
  13   4  -3 10.1233 3.93909   1
 -13   4   3 12.7592 4.19525   1
 -13   4   3 12.9853 4.16122   1
 -12  -4   3 574.671 9.32597   1
  12  -4  -3 593.974 11.8455   1
 -12  -4   3 585.608 9.47947   1
  12  -4  -3 587.542 11.6279   1
 -12   4   3 591.618 12.5950   1
 -12   4   3 588.497 12.4620   1
  12   4  -3 594.494 11.5120   1
  12   4  -3 599.116 11.3257   1
  11  -4  -3 437.297 9.78720   1
  11  -4  -3 433.327 9.55737   1
 -11   4   3 431.920 10.2601   1
  11   4  -3 426.695 9.26118   1
 -11   4   3 434.079 10.3424   1
  11   4  -3 421.483 9.04779   1
  10  -4  -3 6.84823 3.15899   1
  10  -4  -3 9.53628 2.91068   1
 -10   4   3 12.5722 3.39440   1
  10   4  -3 7.33069 2.90954   1
 -10   4   3 5.30288 3.15480   1
  10   4  -3 11.9601 2.87362   1
   9  -4  -3 0.75907 2.39947   1
  -9   4   3 -1.2329 2.78992   1
   9   4  -3 -3.5226 2.27191   1
  -9   4   3 -2.3754 2.76757   1
   9   4  -3 -0.4164 2.35779   1
   8  -4  -3 3.66226 2.30139   1
   8  -4  -3 0.45045 2.45067   1
   8   4  -3 0.02227 2.21777   1
  -8   4   3 2.45967 2.69565   1
  -8   4   3 5.61045 2.71128   1
   8   4  -3 7.10523 2.34477   1
   7  -4  -3 18.9172 2.70210   1
   7  -4  -3 16.5672 2.51385   1
   7   4  -3 15.9449 2.34514   1
   7   4  -3 17.0101 2.45526   1
  -7   4   3 14.5758 2.89826   1
  -7   4   3 15.0952 2.82986   1
   6  -4  -3 171.475 4.58435   1
   6  -4  -3 160.616 4.67505   1
  -6   4   3 173.507 5.35257   1
  -6   4   3 171.124 5.42922   1
   6   4  -3 168.444 4.53290   1
   6   4  -3 169.977 4.34994   1
   5  -4  -3 0.21443 1.84483   1
   5  -4  -3 -1.7356 1.68543   1
   5   4  -3 2.37613 1.61135   1
  -5   4   3 1.45679 2.18112   1
   5   4  -3 3.45795 1.82099   1
  -5   4   3 -2.9532 2.10867   1
  -4   4   3 28.0447 3.17451   1
  -4   4   3 32.1843 3.29528   1
  -3   4   3 1027.82 12.2970   1
  -3   4   3 1044.38 12.3452   1
   0   4  -3 594.891 7.71322   1
  -1   4  -3 209.868 4.44968   1
  -1   4  -3 209.427 4.47611   1
  -2   4  -3 22.4313 2.30278   1
  -2   4  -3 23.3058 2.20434   1
  -3   4  -3 815.112 10.9374   1
  -3   4  -3 796.732 10.8584   1
   4  -4   3 397.908 6.55900   1
   4  -4   3 385.369 6.40549   1
  -4   4  -3 397.070 7.33792   1
   5  -4   3 45.7281 3.43584   1
   5  -4   3 39.3238 3.44170   1
  -5   4  -3 44.7635 4.00780   1
   6  -4   3 215.116 5.66079   1
   6  -4   3 222.374 5.67642   1
  -6   4  -3 222.804 6.27824   1
   6   4   3 232.957 4.91840   1
   6   4   3 224.478 4.91776   1
   7  -4   3 4.35772 2.38598   1
   7  -4   3 3.35746 2.36743   1
  -7   4  -3 4.97889 2.66021   1
   7   4   3 6.36726 2.09269   1
   8  -4   3 3.09117 2.42471   1
   8  -4   3 1.76629 2.55968   1
   8   4   3 1.98840 2.28389   1
   8   4   3 7.70739 2.30979   1
  -8   4  -3 2.27093 2.82789   1
   9  -4   3 54.5117 5.06579   1
   9  -4   3 54.9817 4.91326   1
   9   4   3 49.6721 4.36896   1
  -9   4  -3 47.5592 5.34487   1
  10  -4   3 409.704 9.33874   1
  10  -4   3 413.898 9.50025   1
 -10   4  -3 407.764 9.96264   1
  10   4   3 407.890 8.74664   1
  10   4   3 407.117 8.64730   1
 -10   4  -3 425.565 10.2325   1
  11  -4   3 -1.7596 3.23371   1
  11  -4   3 1.58649 3.37825   1
 -11   4  -3 2.08188 3.85659   1
  11   4   3 -1.4522 3.03221   1
 -11   4  -3 -2.7315 3.68915   1
  11   4   3 0.44981 3.13828   1
  12  -4   3 5.23150 3.60857   1
  12  -4   3 -1.4584 3.61469   1
 -12   4  -3 2.63045 3.94572   1
  12   4   3 -0.1951 3.51834   1
  12   4   3 -7.7392 3.21523   1
 -12   4  -3 -1.6497 3.88327   1
  13  -4   3 72.0936 7.11011   1
 -13  -4  -3 68.3829 4.85039   1
 -13   4  -3 74.0003 8.55239   1
  13   4   3 70.1566 6.93395   1
 -13   4  -3 71.5355 7.41907   1
  13   4   3 68.0395 6.74915   1
  14  -4   3 1.39427 4.24780   1
  14  -4   3 5.19335 4.80211   1
 -14  -4  -3 -2.2190 3.11763   1
 -14   4  -3 2.36060 4.97329   1
  14   4   3 -4.9124 4.25206   1
 -15  -4  -3 95.2392 6.13516   1
  15  -4   3 87.9375 9.75875   1
  15  -4   3 96.5846 8.07800   1
 -15  -4  -3 87.3880 5.87162   1
 -15   4  -3 89.4922 8.90744   1
 -15   4  -3 73.2014 7.24425   1
  15   4   3 104.214 8.37481   1
  16  -4   3 8.28297 5.18535   1
 -16  -4  -3 7.91675 3.94194   1
 -16  -4  -3 3.24753 3.80471   1
  16   4   3 5.83445 4.92232   1
  16   4   3 6.23807 5.54578   1
 -16   4  -3 11.5295 5.86568   1
 -16   4  -3 -1.2098 5.81381   1
 -17  -4  -3 8.41098 4.14494   1
  17  -4   3 1.27613 4.94600   1
  17  -4   3 5.54134 5.65509   1
 -17  -4  -3 10.9272 4.31888   1
 -17   4  -3 -0.5357 5.57671   1
  17   4   3 15.3697 5.72231   1
 -17   4  -3 0.64133 5.75946   1
  17   4   3 8.29884 5.74323   1
 -18  -4  -3 81.3336 7.67812   1
  18  -4   3 89.7235 9.98239   1
 -18  -4  -3 71.4388 7.43797   1
  18  -4   3 89.3626 10.4243   1
 -18   4  -3 69.9049 8.23727   1
  18   4   3 85.7710 10.3618   1
 -18   4  -3 73.0495 8.21891   1
  18   4   3 81.8959 8.17719   1
  19  -4   3 12.6771 6.68035   1
 -19  -4  -3 7.85916 4.97295   1
  19  -4   3 15.2782 6.96170   1
 -19  -4  -3 4.85023 5.20338   1
 -19   4  -3 3.51776 7.47520   1
  19   4   3 0.97512 6.86215   1
  19   4   3 7.24907 7.15931   1
 -19   4  -3 16.7635 8.13269   1
  20  -4   3 22.5478 7.82321   1
 -20  -4  -3 10.2938 5.63635   1
  20  -4   3 5.98500 7.29745   1
  20   4   3 23.9722 8.12244   1
 -20   4  -3 20.2138 9.25268   1
 -20   4  -3 11.4968 8.65813   1
  20   4   3 33.3045 8.61139   1
  21  -4   3 0.25362 8.28081   1
 -21  -4  -3 9.07306 6.25101   1
  21  -4   3 3.23862 8.13786   1
  21   4   3 -1.8067 8.82854   1
  21   4   3 -1.4132 8.85663   1
 -21   4  -3 7.76926 9.07208   1
  21  -5  -3 -6.4063 8.26735   1
  21  -5  -3 -3.6749 7.43227   1
 -21   5   3 5.00422 13.7118   1
  21   5  -3 3.74529 9.12707   1
  21   5  -3 -10.037 8.41776   1
 -21   5   3 8.11478 9.11085   1
  20  -5  -3 6.68523 6.84775   1
  20  -5  -3 4.60937 7.62424   1
  20   5  -3 13.6301 7.93919   1
  20   5  -3 8.15251 8.20123   1
 -20   5   3 25.5234 9.18461   1
 -20   5   3 10.0058 8.39560   1
  19  -5  -3 38.8307 6.92141   1
  19  -5  -3 40.1821 7.48056   1
  19   5  -3 29.6644 7.55251   1
 -19   5   3 41.5539 8.72358   1
  19   5  -3 57.1729 8.35847   1
 -19   5   3 38.5132 7.75120   1
  18  -5  -3 10.3984 5.67177   1
  18  -5  -3 -10.113 5.83851   1
  18   5  -3 -8.6027 6.03873   1
 -18   5   3 4.79954 6.47129   1
  18   5  -3 -11.030 6.25176   1
 -18   5   3 -11.477 7.11651   1
  17  -5  -3 3.83833 5.31290   1
  17  -5  -3 -6.7841 5.35614   1
  17   5  -3 6.50506 5.81407   1
  17   5  -3 9.92668 6.11261   1
 -17   5   3 -2.1049 6.16697   1
 -17   5   3 20.6411 7.12226   1
  16  -5  -3 -0.2038 4.50234   1
  16  -5  -3 4.88456 5.40497   1
  16   5  -3 -2.6269 5.17666   1
 -16   5   3 7.80307 5.33973   1
  16   5  -3 0.14855 4.98825   1
 -16   5   3 1.25518 6.28684   1
  15  -5  -3 48.0430 5.29191   1
  15  -5  -3 49.1565 5.65855   1
 -15   5   3 49.9526 6.80726   1
 -15   5   3 55.8830 6.33232   1
  15   5  -3 50.3384 5.80144   1
  15   5  -3 40.3267 5.72371   1
  14  -5  -3 178.946 8.55763   1
  14  -5  -3 209.960 8.97548   1
 -14   5   3 187.951 9.77544   1
  14   5  -3 200.640 8.69214   1
  14   5  -3 194.440 8.83210   1
 -14   5   3 198.053 10.0630   1
  13  -5  -3 425.331 10.4613   1
  13  -5  -3 449.142 10.8462   1
  13   5  -3 439.320 10.4154   1
  13   5  -3 414.982 10.5224   1
 -13   5   3 425.406 11.6096   1
  12  -5  -3 368.939 9.57697   1
  12  -5  -3 376.159 9.34962   1
  12   5  -3 371.812 9.38270   1
 -12   5   3 375.733 10.5528   1
  12   5  -3 369.418 9.21546   1
 -12   5   3 386.979 12.4584   1
  11  -5  -3 64.5736 5.79682   1
  11  -5  -3 56.9706 5.31481   1
  11   5  -3 61.8841 5.41001   1
 -11   5   3 65.8338 6.69227   1
 -11   5   3 57.2931 6.45198   1
  11   5  -3 57.6584 5.67170   1
  10  -5  -3 172.558 6.09227   1
  10  -5  -3 187.648 6.57869   1
  10   5  -3 175.998 6.13188   1
  10   5  -3 177.568 6.32792   1
 -10   5   3 193.708 7.68479   1
 -10   5   3 181.101 7.31062   1
   9  -5  -3 8.04849 2.60284   1
   9  -5  -3 4.23000 2.91673   1
  -9   5   3 3.55016 3.23128   1
   9   5  -3 2.32085 2.64334   1
   9   5  -3 8.41657 2.57088   1
  -9   5   3 6.65762 3.14686   1
   8  -5  -3 672.151 10.3095   1
   8  -5  -3 665.914 10.1589   1
   8   5  -3 671.248 10.0351   1
   8   5  -3 675.115 10.1642   1
  -8   5   3 682.289 11.5797   1
  -8   5   3 673.208 11.5370   1
   7  -5  -3 34.6134 3.64494   1
   7  -5  -3 30.0045 3.28503   1
  -7   5   3 34.9787 3.45420   1
   7   5  -3 31.5721 3.59337   1
   7   5  -3 30.8427 3.42115   1
  -7   5   3 38.6736 4.54121   1
  -6   5   3 54.9636 4.28741   1
  -6   5   3 53.0569 4.27398   1
  -5   5   3 167.555 5.19374   1
  -5   5   3 165.978 5.05286   1
  -4   5   3 529.973 8.18417   1
  -4   5   3 525.444 8.21025   1
  -3   5   3 1.92088 1.77400   1
  -1   5  -3 38.3171 3.05247   1
  -2   5  -3 66.7574 3.60056   1
  -2   5  -3 66.8113 3.63957   1
  -3   5  -3 14.1174 2.38682   1
  -4   5  -3 42.8656 3.92141   1
   5  -5   3 24.9449 2.43591   1
   5  -5   3 23.7270 2.30999   1
  -5   5  -3 21.1033 2.93827   1
   6  -5   3 4.11898 2.28065   1
   6  -5   3 4.60042 2.15392   1
  -6   5  -3 0.08421 2.71604   1
   7  -5   3 17.9539 2.93769   1
   7  -5   3 17.6791 2.71956   1
  -7   5  -3 12.0234 3.13676   1
   8  -5   3 47.3064 4.44888   1
   8  -5   3 46.2008 4.71215   1
   8   5   3 56.3361 4.19785   1
  -8   5  -3 52.8896 5.41154   1
   8   5   3 54.0392 4.14177   1
   9  -5   3 -0.7346 2.90654   1
   9  -5   3 -6.8730 2.42791   1
   9   5   3 -2.6753 2.54324   1
  -9   5  -3 -2.7543 3.24152   1
  10  -5   3 314.152 8.27887   1
  10  -5   3 311.895 8.54896   1
  10   5   3 314.833 7.84528   1
  10   5   3 309.909 7.71197   1
 -10   5  -3 313.517 9.36419   1
  11  -5   3 45.6869 5.62309   1
  11  -5   3 58.6473 6.30786   1
  11   5   3 50.1079 5.69435   1
 -11   5  -3 59.6723 6.29908   1
  11   5   3 46.8775 5.56247   1
 -11   5  -3 43.9437 5.07809   1
  12  -5   3 8.98616 3.72916   1
  12  -5   3 11.7563 4.20241   1
 -12   5  -3 5.96036 4.35589   1
  12   5   3 5.87051 3.81846   1
  12   5   3 4.68974 3.61902   1
  13  -5   3 16.1982 4.65482   1
  13   5   3 17.4446 4.29211   1
 -13   5  -3 15.4070 5.01507   1
  13   5   3 16.4080 4.21883   1
 -13   5  -3 20.0863 5.18205   1
  14  -5   3 -2.6702 4.86247   1
  14  -5   3 6.65351 4.64051   1
 -14   5  -3 10.1464 5.10824   1
 -14   5  -3 -2.1915 5.17314   1
  14   5   3 7.85612 4.56534   1
  15  -5   3 365.825 13.9623   1
  15  -5   3 360.051 11.2806   1
 -15   5  -3 376.543 13.3585   1
 -15   5  -3 378.455 12.8132   1
  15   5   3 377.280 11.5958   1
  16  -5   3 11.7876 5.27379   1
  16   5   3 17.0267 7.65149   1
  16   5   3 16.7445 5.41478   1
 -16   5  -3 13.5605 6.21189   1
 -16   5  -3 -4.8124 6.08315   1
  17  -5   3 33.8492 6.37681   1
 -17   5  -3 29.6975 7.22707   1
 -17   5  -3 36.4665 7.34904   1
  17   5   3 39.2714 6.63066   1
  17   5   3 31.7419 6.47667   1
  18  -5   3 140.496 10.9968   1
  18  -5   3 147.462 10.9770   1
  18   5   3 140.992 11.5515   1
 -18   5  -3 172.301 12.7741   1
 -18   5  -3 145.763 13.1252   1
  18   5   3 125.273 11.1144   1
  19  -5   3 33.9066 7.29914   1
  19  -5   3 36.9456 7.47950   1
  19   5   3 26.1535 7.77992   1
 -19   5  -3 31.5077 8.85443   1
  19   5   3 30.2673 7.90546   1
 -19   5  -3 29.7228 9.62201   1
  20  -5   3 6.62739 8.00875   1
  20  -5   3 12.9792 7.78501   1
 -20   5  -3 -4.5843 11.0898   1
  20   5   3 10.8688 8.60481   1
  20   5   3 6.34333 8.69224   1
 -20   5  -3 14.8508 9.44449   1
  20  -6  -3 9.88267 7.68657   1
  20  -6  -3 -5.6945 7.09572   1
  20   6  -3 5.64167 8.73295   1
 -20   6   3 16.5263 10.9419   1
 -20   6   3 -1.4995 8.83887   1
  20   6  -3 -5.2953 8.52253   1
  19  -6  -3 8.36258 6.91252   1
  19  -6  -3 5.56196 6.52815   1
 -19   6   3 3.07349 8.57853   1
  19   6  -3 23.8916 7.95945   1
 -19   6   3 15.8907 8.18061   1
  19   6  -3 10.6518 7.80519   1
  18  -6  -3 17.9036 6.52195   1
  18  -6  -3 7.37133 6.86146   1
  18   6  -3 7.01586 7.12386   1
 -18   6   3 5.47016 8.19903   1
 -18   6   3 16.8160 7.44439   1
  18   6  -3 27.5054 7.18542   1
  17  -6  -3 5.08485 5.17107   1
  17  -6  -3 9.15950 5.57150   1
  17   6  -3 -4.2927 6.09850   1
 -17   6   3 0.40682 7.27354   1
  17   6  -3 3.97197 6.31937   1
 -17   6   3 7.72239 6.57709   1
  16  -6  -3 12.8899 5.03212   1
  16  -6  -3 15.8610 5.45257   1
  16   6  -3 12.7737 6.06609   1
  16   6  -3 12.6791 5.93560   1
 -16   6   3 13.6512 6.03530   1
 -16   6   3 9.35972 6.85741   1
  15  -6  -3 2.20445 4.37677   1
  15  -6  -3 -2.7773 4.62708   1
  15   6  -3 -4.1348 5.03201   1
 -15   6   3 13.1044 5.62612   1
  15   6  -3 0.40798 5.17627   1
 -15   6   3 7.82266 5.89992   1
  14  -6  -3 416.684 10.8864   1
  14  -6  -3 379.522 10.3645   1
 -14   6   3 385.819 12.0714   1
  14   6  -3 382.351 10.8978   1
  14   6  -3 372.719 10.8532   1
 -14   6   3 369.606 12.4233   1
  13  -6  -3 15.7536 4.36054   1
  13  -6  -3 14.4336 3.95222   1
  13   6  -3 18.5735 4.49629   1
 -13   6   3 16.9554 5.19909   1
 -13   6   3 13.2900 4.73748   1
  13   6  -3 18.8363 4.58633   1
  12  -6  -3 160.571 6.97725   1
  12  -6  -3 164.432 7.31607   1
  12   6  -3 163.200 7.51403   1
  12   6  -3 158.978 7.27961   1
 -12   6   3 169.790 11.0329   1
 -12   6   3 166.564 8.70599   1
  11  -6  -3 -0.5486 3.33947   1
  11  -6  -3 2.18212 3.04503   1
  11   6  -3 4.47832 3.33328   1
 -11   6   3 3.65390 3.97649   1
  11   6  -3 3.08603 3.54133   1
  10  -6  -3 339.492 7.72963   1
  10  -6  -3 329.049 7.82420   1
  10   6  -3 337.367 7.90398   1
 -10   6   3 334.328 9.75014   1
 -10   6   3 336.303 9.38725   1
  10   6  -3 336.884 8.17001   1
   9  -6  -3 627.304 9.91544   1
   9  -6  -3 636.985 10.0421   1
  -9   6   3 625.001 12.2019   1
   9   6  -3 631.639 10.4153   1
  -9   6   3 640.222 12.1213   1
   9   6  -3 625.498 10.1808   1
  -8   6   3 44.1210 4.25447   1
  -8   6   3 45.5959 5.36625   1
  -7   6   3 56.2679 5.18671   1
  -7   6   3 63.0664 5.12793   1
  -6   6   3 1.00550 2.58774   1
  -6   6   3 -2.1253 2.62849   1
  -5   6   3 221.435 6.03386   1
  -5   6   3 216.743 6.02956   1
  -4   6   3 11.5503 2.47419   1
  -4   6   3 12.0727 2.40142   1
  -2   6  -3 87.4424 4.12239   1
  -2   6  -3 84.6469 4.28474   1
  -3   6  -3 1.18855 2.37424   1
  -4   6  -3 9.33395 2.72840   1
  -5   6  -3 16.5059 3.12498   1
  -6   6  -3 425.557 9.05906   1
  -7   6  -3 25.1539 3.72793   1
   8  -6   3 587.994 9.80122   1
   8  -6   3 597.743 9.96396   1
  -8   6  -3 602.367 11.8903   1
   9  -6   3 64.9944 5.01552   1
   9  -6   3 63.9057 5.27449   1
   9   6   3 58.7938 4.86882   1
  -9   6  -3 64.7289 6.54383   1
  10  -6   3 128.630 6.29089   1
  10  -6   3 138.361 6.58414   1
 -10   6  -3 144.115 7.80170   1
  10   6   3 135.347 6.21036   1
  10   6   3 145.157 6.37399   1
  11  -6   3 105.784 6.27695   1
  11  -6   3 101.912 6.54889   1
  11   6   3 95.3293 6.33900   1
 -11   6  -3 92.0244 7.97651   1
  11   6   3 97.7432 6.42184   1
 -11   6  -3 91.9941 10.6832   1
  12  -6   3 662.699 12.9469   1
  12  -6   3 658.223 12.7311   1
 -12   6  -3 655.760 14.5409   1
  12   6   3 661.860 12.4489   1
  12   6   3 643.367 12.4153   1
 -12   6  -3 671.680 14.8883   1
  13  -6   3 1.08718 4.22762   1
  13  -6   3 5.72529 3.97729   1
  13   6   3 4.55660 4.29456   1
 -13   6  -3 -11.251 5.40249   1
  13   6   3 -1.7273 4.04829   1
 -13   6  -3 0.98023 5.11977   1
  14  -6   3 251.189 9.52009   1
  14  -6   3 250.907 9.76390   1
 -14   6  -3 246.278 11.2899   1
  14   6   3 257.224 12.7854   1
  14   6   3 257.161 9.91336   1
 -14   6  -3 246.972 12.0107   1
  15  -6   3 8.74344 5.20670   1
  15  -6   3 18.8659 4.95741   1
  15   6   3 26.3090 5.99404   1
 -15   6  -3 7.27428 6.44435   1
 -15   6  -3 22.7740 6.24520   1
  15   6   3 24.5239 6.41659   1
  16  -6   3 79.4967 8.98995   1
  16   6   3 68.3903 6.94741   1
 -16   6  -3 48.2715 8.11987   1
 -16   6  -3 65.9570 7.98393   1
  17  -6   3 54.2011 6.87425   1
  17  -6   3 41.1217 6.57955   1
  17   6   3 40.0232 7.19846   1
 -17   6  -3 41.4563 8.79322   1
 -17   6  -3 37.2794 8.24976   1
  17   6   3 54.3582 7.27921   1
  18  -6   3 23.7908 6.69945   1
  18  -6   3 32.0330 6.68683   1
  18   6   3 35.3693 7.87893   1
 -18   6  -3 48.2519 9.67515   1
 -18   6  -3 27.7788 8.84313   1
  18   6   3 47.1364 7.89538   1
  19  -6   3 9.68457 7.00377   1
  19  -6   3 5.13304 6.95905   1
  19   6   3 -3.7197 8.08095   1
  19   6   3 7.36327 8.36872   1
 -19   6  -3 19.9029 9.05343   1
 -19   6  -3 5.89336 10.2942   1
  19  -7  -3 23.9753 7.18427   1
  19  -7  -3 7.41454 7.41116   1
  19   7  -3 20.1006 8.86612   1
 -19   7   3 22.1461 9.19329   1
  19   7  -3 6.23364 8.93065   1
 -19   7   3 -12.377 10.4447   1
  18  -7  -3 39.6482 7.19774   1
  18   7  -3 33.3858 8.44691   1
  18   7  -3 32.3202 7.95616   1
 -18   7   3 52.3003 9.73808   1
 -18   7   3 51.1289 9.30190   1
  17  -7  -3 38.9343 6.11701   1
  17  -7  -3 41.6856 8.94954   1
 -17   7   3 57.5644 8.25643   1
 -17   7   3 40.7610 8.85754   1
  17   7  -3 46.8090 7.57364   1
  17   7  -3 37.3838 7.64413   1
  16  -7  -3 4.46079 5.45791   1
  16  -7  -3 -0.0382 5.37511   1
 -16   7   3 -1.5431 6.36944   1
  16   7  -3 0.88926 6.31046   1
 -16   7   3 -4.5674 7.23169   1
  16   7  -3 -1.0523 5.94415   1
  15  -7  -3 48.4655 5.71393   1
  15  -7  -3 50.3476 5.41433   1
 -15   7   3 56.5748 7.14727   1
 -15   7   3 49.1231 8.06504   1
  15   7  -3 57.6935 6.79294   1
  14  -7  -3 5.94057 3.85601   1
  14  -7  -3 -2.8922 4.58885   1
 -14   7   3 6.74214 5.41552   1
  14   7  -3 5.63906 9.02892   1
 -14   7   3 -6.5100 6.19021   1
  14   7  -3 3.53549 5.13089   1
  13  -7  -3 44.5951 4.64811   1
  13  -7  -3 46.0980 4.59178   1
  13   7  -3 49.0093 5.53448   1
 -13   7   3 37.7564 6.35165   1
  13   7  -3 41.5095 5.35194   1
 -13   7   3 38.5628 5.92164   1
  12  -7  -3 33.0124 3.79388   1
  12   7  -3 35.7868 4.92624   1
  12   7  -3 37.4544 4.71201   1
 -12   7   3 35.9447 5.55616   1
 -12   7   3 31.8293 5.67436   1
 -11   7   3 38.1321 5.40446   1
 -11   7   3 30.7895 5.04559   1
  11   7  -3 33.1312 4.58694   1
  11   7  -3 30.5913 4.22250   1
 -10   7   3 82.5636 7.20521   1
 -10   7   3 65.6318 7.79236   1
  10   7  -3 62.7330 5.60275   1
  -9   7   3 25.5460 4.80437   1
   9   7  -3 31.9220 3.57051   1
  -9   7   3 23.4464 4.39206   1
  -8   7   3 53.2519 5.97559   1
  -8   7   3 61.8459 6.33522   1
  -7   7   3 30.2465 3.84948   1
  -7   7   3 27.9380 3.92244   1
  -6   7   3 9.83010 3.15196   1
  -6   7   3 7.82055 3.18744   1
  -5   7   3 12.0799 3.02730   1
  -5   7   3 5.18676 2.87809   1
  -4   7   3 7.93173 2.66198   1
  -3   7  -3 -1.3476 2.64754   1
  -3   7  -3 -1.3317 2.57861   1
  -4   7  -3 12.9667 3.21041   1
  -4   7  -3 11.9714 3.08757   1
  -5   7  -3 3.26567 3.20021   1
  -6   7  -3 823.745 13.5668   1
  -7   7  -3 8.43371 3.73364   1
  -8   7  -3 9.59639 4.29929   1
  -8   7  -3 18.7112 4.19858   1
  -9   7  -3 233.311 9.01492   1
  10  -7   3 46.5855 4.84237   1
  10   7   3 45.6441 5.68336   1
 -10   7  -3 46.9741 5.55337   1
 -10   7  -3 36.9610 6.23941   1
  11  -7   3 122.407 6.64175   1
  11  -7   3 126.280 6.15632   1
  11   7   3 119.436 6.85127   1
 -11   7  -3 142.254 8.97553   1
 -11   7  -3 134.817 9.60726   1
  11   7   3 132.429 7.01678   1
  12  -7   3 14.8763 3.85409   1
  12  -7   3 13.3819 4.17888   1
 -12   7  -3 13.8556 5.91246   1
  12   7   3 18.5865 4.33740   1
 -12   7  -3 19.0824 5.55683   1
  12   7   3 11.7752 4.27827   1
  13  -7   3 190.881 8.42639   1
  13  -7   3 197.815 8.37477   1
 -13   7  -3 189.570 10.7034   1
 -13   7  -3 196.429 11.3162   1
  13   7   3 191.608 8.87503   1
  13   7   3 194.382 8.97186   1
  14  -7   3 15.8856 4.95701   1
  14   7   3 9.16754 5.21175   1
 -14   7  -3 12.3157 6.21957   1
 -14   7  -3 15.2157 6.81374   1
  14   7   3 17.7539 5.48383   1
  15  -7   3 45.4617 5.86373   1
  15   7   3 51.5649 6.45562   1
 -15   7  -3 62.5877 8.04827   1
 -15   7  -3 41.1387 8.42988   1
  15   7   3 57.8817 6.89383   1
  16  -7   3 -5.2896 5.12663   1
  16  -7   3 -2.0281 5.60500   1
  16   7   3 -3.2365 6.14607   1
  16   7   3 -6.2959 8.43134   1
 -16   7  -3 1.12176 8.29275   1
 -16   7  -3 7.78652 7.55144   1
  17  -7   3 68.1791 7.42906   1
  17   7   3 64.8081 8.08397   1
 -17   7  -3 63.7615 10.2529   1
 -17   7  -3 59.6020 9.33681   1
  17   7   3 72.8221 8.58521   1
  18  -7   3 233.887 12.2402   1
  18  -7   3 261.287 12.6599   1
  18   7   3 258.103 14.1264   1
 -18   7  -3 271.946 16.2922   1
  18   7   3 261.333 14.3520   1
 -18   7  -3 248.620 17.1299   1
  17  -8  -3 109.874 9.71281   1
  17  -8  -3 98.0412 9.09496   1
  17   8  -3 98.6426 12.3102   1
 -17   8   3 97.5702 10.1406   1
  17   8  -3 109.534 11.8776   1
 -17   8   3 97.4134 10.9024   1
  16  -8  -3 -2.0736 5.05019   1
  16  -8  -3 5.64956 4.71744   1
 -16   8   3 12.4082 7.49942   1
  16   8  -3 3.12541 7.02342   1
 -16   8   3 1.76851 8.35420   1
  15   8  -3 17.9243 6.64134   1
 -15   8   3 26.4000 7.15750   1
 -15   8   3 33.1200 8.08183   1
  15   8  -3 21.0076 6.52796   1
  14   8  -3 15.4289 6.46405   1
  14   8  -3 19.2230 6.04132   1
 -14   8   3 14.0989 6.32141   1
 -14   8   3 8.60555 7.13004   1
 -13   8   3 40.2653 7.25029   1
 -13   8   3 30.9365 6.32666   1
  13   8  -3 24.1852 5.50954   1
  13   8  -3 34.8731 5.51110   1
 -12   8   3 47.5134 6.81283   1
 -12   8   3 54.1111 6.71838   1
  12   8  -3 44.4312 5.41628   1
  12   8  -3 63.8008 5.57709   1
 -11   8   3 -1.6140 4.83312   1
 -11   8   3 8.22397 5.31126   1
 -10   8   3 2.33158 4.42103   1
 -10   8   3 4.60399 4.87328   1
  -9   8   3 -0.2224 4.41475   1
  -9   8   3 2.05272 4.30900   1
  -8   8   3 83.3325 6.96027   1
  -8   8   3 73.9463 7.39856   1
  -7   8   3 7.99535 4.11128   1
  -7   8   3 4.59902 3.68902   1
  -6   8   3 46.9417 4.52447   1
  -6   8   3 59.7238 5.83658   1
  -5   8   3 8.94311 3.37295   1
  -5   8   3 5.12901 3.26018   1
  -2   8  -3 54.2264 4.85686   1
  -2   8  -3 54.1103 4.87079   1
  -3   8  -3 6.76999 3.28464   1
  -3   8  -3 0.81921 2.97490   1
  -4   8  -3 56.9877 5.68334   1
  -4   8  -3 62.7918 5.90806   1
  -5   8  -3 403.493 9.52636   1
  -5   8  -3 435.211 10.0794   1
  -6   8  -3 39.3865 4.74021   1
  -6   8  -3 26.3781 4.31579   1
  -7   8  -3 45.4806 5.00476   1
  -7   8  -3 54.8933 5.43956   1
  -8   8  -3 207.571 8.95607   1
  -9   8  -3 202.813 13.3884   1
  -9   8  -3 252.964 9.79871   1
 -10   8  -3 321.069 11.3141   1
 -10   8  -3 321.929 11.8370   1
 -11   8  -3 37.1462 6.01152   1
 -11   8  -3 48.5640 6.79512   1
  12   8   3 23.1417 4.91954   1
 -12   8  -3 10.5588 5.82142   1
 -12   8  -3 19.9630 6.69114   1
 -13   8  -3 3.11992 7.02048   1
 -13   8  -3 5.99710 6.14744   1
  13   8   3 13.5193 5.02980   1
  13   8   3 5.82415 5.37502   1
  14  -8   3 141.506 7.72923   1
  14  -8   3 151.375 8.66324   1
  14   8   3 149.839 9.99912   1
 -14   8  -3 165.286 11.9812   1
 -14   8  -3 149.044 12.7815   1
  14   8   3 146.863 9.40190   1
  15  -8   3 25.9220 5.73456   1
 -15   8  -3 23.4148 8.05585   1
  15   8   3 17.8466 6.35815   1
  15   8   3 21.7749 6.83305   1
 -15   8  -3 30.9447 8.82539   1
  16  -8   3 24.7673 6.49901   1
  16  -8   3 24.8347 6.61077   1
  16   8   3 36.9128 7.76821   1
  16   8   3 40.1253 7.74644   1
 -16   8  -3 22.3439 9.60876   1
 -16   8  -3 27.6501 8.94785   1
 -15   9   3 8.52502 7.92923   1
  15   9  -3 28.3434 7.39552   1
  15   9  -3 21.2813 7.65497   1
 -15   9   3 15.9705 9.15594   1
  14   9  -3 -5.9419 6.28364   1
 -14   9   3 14.4837 7.30837   1
 -14   9   3 1.98065 8.32819   1
  14   9  -3 7.57796 6.76745   1
 -13   9   3 14.3297 7.84361   1
 -13   9   3 14.7500 6.69008   1
  13   9  -3 1.51833 5.83027   1
 -12   9   3 9.61750 5.94924   1
 -12   9   3 3.55396 6.85716   1
 -11   9   3 102.023 10.5588   1
 -11   9   3 104.467 10.5387   1
 -10   9   3 4.04252 5.73299   1
 -10   9   3 8.20420 5.44818   1
  -9   9   3 8.87716 4.87992   1
  -9   9   3 9.05831 5.21310   1
  -8   9   3 146.312 8.25412   1
  -8   9   3 134.959 8.79877   1
  -7   9   3 51.7347 5.07822   1
  -7   9   3 44.2635 5.33950   1
  -6   9   3 33.6740 4.51022   1
  -6   9   3 33.4583 4.85282   1
  -5   9   3 36.5948 4.29983   1
  -3   9  -3 176.503 7.03447   1
  -4   9  -3 216.458 8.01371   1
  -4   9  -3 207.948 7.77205   1
  -5   9  -3 25.4279 4.25869   1
  -5   9  -3 36.5916 4.85008   1
  -6   9  -3 34.5118 5.21201   1
  -6   9  -3 25.2343 4.64846   1
  -7   9  -3 11.9835 4.62246   1
  -8   9  -3 530.105 12.9089   1
  -9   9  -3 -10.115 5.15076   1
  -9   9  -3 0.98344 5.83146   1
 -10   9  -3 3.86359 5.58692   1
 -10   9  -3 -0.1366 6.35075   1
 -11   9  -3 76.1882 8.17246   1
 -11   9  -3 64.0380 7.38046   1
 -12   9  -3 8.91906 7.54653   1
 -12   9  -3 13.4980 6.81241   1
  13   9   3 21.3769 5.77231   1
  13   9   3 16.3604 6.24267   1
 -13   9  -3 13.5632 7.69420   1
 -13   9  -3 12.6776 8.40570   1
  14   9   3 56.4306 7.54786   1
 -14   9  -3 52.1238 9.81022   1
 -14   9  -3 68.6354 8.97932   1
 -13  10   3 24.4636 8.05910   1
 -13  10   3 21.1249 9.18264   1
 -12  10   3 155.007 13.6463   1
 -12  10   3 161.379 12.3061   1
 -11  10   3 15.7225 6.89408   1
 -11  10   3 12.8244 7.90670   1
 -10  10   3 13.7648 7.12425   1
 -10  10   3 14.3835 6.37319   1
  -9  10   3 92.5520 10.2435   1
  -9  10   3 104.786 9.75662   1
  -8  10   3 -1.6043 6.04940   1
  -8  10   3 4.78586 5.38619   1
  -7  10   3 73.9683 7.62084   1
  -7  10   3 82.8268 8.57722   1
  -6  10   3 83.5562 8.05173   1
  -5  10   3 30.3254 4.87557   1
  -3  10  -3 70.4282 6.89182   1
  -4  10  -3 15.3260 4.42297   1
  -5  10  -3 -6.9399 4.52682   1
  -5  10  -3 2.03334 4.89411   1
  -6  10  -3 64.7521 6.27631   1
  -6  10  -3 73.8433 8.93011   1
  -7  10  -3 8.23032 5.32467   1
  -7  10  -3 9.45505 8.74986   1
  -8  10  -3 25.5939 6.28674   1
  -8  10  -3 14.9979 6.48059   1
  -9  10  -3 10.3913 6.73525   1
  -9  10  -3 3.18019 5.98235   1
 -10  10  -3 19.1349 7.61170   1
 -10  10  -3 19.4893 6.80618   1
 -11  10  -3 31.1293 8.35410   1
 -11  10  -3 42.4717 8.01741   1
 -12  10  -3 272.864 14.6247   1
 -12  10  -3 316.154 15.7302   1
  -9  11   3 115.371 9.34192   1
  -9  11   3 112.885 11.1041   1
  -8  11   3 35.2467 7.62137   1
  -8  11   3 45.0058 6.98654   1
  -7  11   3 45.9588 6.72415   1
  -4  11  -3 130.677 8.93564   1
  -4  11  -3 136.835 9.19501   1
  -5  11  -3 17.8524 5.82934   1
  -5  11  -3 19.4962 5.95999   1
  -6  11  -3 173.484 10.7606   1
  -6  11  -3 178.492 10.7230   1
  -7  11  -3 6.92500 6.68529   1
  -8  11  -3 16.9573 7.08845   1
  -8  11  -3 -1.1894 7.18983   1
 -23   0   4 5.04001 8.58811   1
  23   0  -4 -5.6540 9.36589   1
  23   0  -4 0.75777 8.76099   1
 -22   0   4 6.29728 7.54742   1
 -22   0   4 0.74351 7.76056   1
  22   0  -4 -12.606 7.78962   1
  22   0  -4 -5.6908 8.09837   1
 -21   0   4 -8.6605 6.36099   1
  21   0  -4 -4.2101 7.39303   1
  21   0  -4 -0.6638 6.87548   1
  20   0  -4 52.1760 7.80990   1
 -20   0   4 57.9228 7.38339   1
  19   0  -4 -7.6837 5.81217   1
 -19   0   4 2.87360 5.41636   1
  18   0  -4 135.057 9.92709   1
 -18   0   4 137.138 9.39414   1
 -18   0   4 109.418 9.88618   1
 -17   0   4 -6.5553 4.47061   1
  17   0  -4 3.98033 4.98700   1
 -17   0   4 -7.5793 4.57232   1
  16   0  -4 7.64926 5.15289   1
  16   0  -4 -5.0496 4.63732   1
 -16   0   4 -3.9687 4.51940   1
 -16   0   4 -0.2223 4.21042   1
  15   0  -4 -1.9930 3.43591   1
  15   0  -4 -1.2268 4.04318   1
 -15   0   4 -2.0015 3.61774   1
 -14   0   4 53.3962 6.39946   1
  14   0  -4 55.4468 5.91241   1
  14   0  -4 56.1580 6.63115   1
 -14   0   4 42.3550 4.65013   1
  13   0  -4 1.95632 3.52491   1
  13   0  -4 -1.1159 2.96065   1
 -13   0   4 0.25039 3.35306   1
 -13   0   4 1.16006 3.10815   1
 -12   0   4 87.6765 5.78166   1
  12   0  -4 90.5311 5.77537   1
  12   0  -4 85.0914 5.89340   1
 -12   0   4 88.9508 5.91917   1
  11   0  -4 2.80269 2.84023   1
  11   0  -4 1.89174 2.76295   1
 -11   0   4 0.04708 2.78862   1
 -11   0   4 -0.7340 2.81455   1
  10   0  -4 534.644 9.97107   1
 -10   0   4 550.674 10.0414   1
 -10   0   4 533.835 9.93356   1
  10   0  -4 545.480 10.1955   1
  -9   0   4 -5.9886 2.35072   1
   9   0  -4 -1.3614 2.47867   1
  -9   0   4 -3.2984 2.36483   1
   9   0  -4 -3.3991 2.36033   1
   8   0  -4 510.677 9.12686   1
  -8   0   4 517.684 8.96517   1
  -8   0   4 510.392 8.93371   1
  -7   0   4 -3.2950 2.08637   1
   7   0  -4 -2.7458 2.14234   1
  -7   0   4 -2.0146 2.10358   1
   7   0  -4 -0.4986 2.23979   1
   6   0  -4 3141.06 33.2392   1
   6   0  -4 3140.23 33.3113   1
  -6   0   4 3144.55 33.2474   1
  -6   0   4 3130.55 33.1804   1
  -5   0   4 -1.5153 1.87410   1
  -5   0   4 -0.4402 1.84000   1
   5   0  -4 4.16709 1.98810   1
   5   0  -4 -1.6796 1.90700   1
  -4   0   4 3754.38 37.9470   1
   4   0  -4 3708.86 37.8776   1
   4   0  -4 3730.25 37.9786   1
  -4   0   4 3673.73 37.8141   1
  -3   0   4 1.73239 1.57757   1
   3   0  -4 0.20964 1.80971   1
   3   0  -4 1.14294 1.63381   1
  -3   0   4 -0.1288 1.77367   1
   2   0  -4 4128.76 41.3564   1
   2   0  -4 4081.91 41.2457   1
  -2   0   4 4211.90 41.3795   1
  -1   0   4 -1.0923 1.34578   1
  -1   0   4 -1.5422 1.33463   1
   1   0  -4 -1.5014 1.46777   1
   1   0  -4 -1.5205 1.22593   1
   0   0  -4 153.286 3.58219   1
   0   0  -4 154.061 3.50191   1
   0   0   4 158.194 3.58866   1
   1   0   4 -3.3535 1.51680   1
   1   0   4 -1.1717 1.44181   1
  -1   0  -4 -2.1186 1.37159   1
  -1   0  -4 -1.8427 1.48198   1
   2   0   4 3077.13 31.5392   1
  -2   0  -4 3067.68 31.4547   1
   2   0   4 3088.34 31.5613   1
  -2   0  -4 3060.49 31.5245   1
   3   0   4 -1.7547 1.81032   1
  -3   0  -4 1.51185 1.83185   1
   3   0   4 -2.7885 1.84834   1
  -3   0  -4 -2.0002 1.79524   1
   4   0   4 3260.39 33.6887   1
   4   0   4 3147.91 33.5908   1
  -4   0  -4 3232.69 33.5532   1
  -4   0  -4 3223.63 33.5952   1
   5   0   4 -1.3706 2.00455   1
   5   0   4 -0.3552 1.88514   1
  -5   0  -4 -0.1912 1.91249   1
  -5   0  -4 -2.8570 1.97289   1
   6   0   4 1659.60 19.8512   1
   6   0   4 1708.03 20.0343   1
  -6   0  -4 1657.58 19.7481   1
  -6   0  -4 1661.77 19.7019   1
  -7   0  -4 -2.2234 2.17032   1
   7   0   4 -3.5624 2.14709   1
  -7   0  -4 -5.2311 2.29559   1
  -8   0  -4 1681.72 20.7142   1
   8   0   4 1680.48 20.8079   1
   8   0   4 1675.92 20.7584   1
  -8   0  -4 1659.90 20.6191   1
  -9   0  -4 -5.7417 2.37872   1
   9   0   4 -1.7649 2.50033   1
   9   0   4 -2.8683 2.63544   1
  -9   0  -4 -2.1187 2.49522   1
 -10   0  -4 21.0439 3.35926   1
 -10   0  -4 15.5279 3.07520   1
  10   0   4 15.2305 3.29721   1
  10   0   4 17.5701 3.41591   1
 -11   0  -4 -3.5123 2.79054   1
  11   0   4 -5.5660 2.90330   1
  11   0   4 -7.4687 2.81961   1
 -11   0  -4 -5.0102 2.97432   1
 -12   0  -4 203.142 7.64104   1
 -12   0  -4 194.537 7.53391   1
  12   0   4 201.493 7.74674   1
  12   0   4 211.300 7.82475   1
 -13   0  -4 0.45712 3.38736   1
 -13   0  -4 -2.3208 3.28630   1
  13   0   4 -2.1296 3.57487   1
  13   0   4 3.72783 3.49544   1
  14   0   4 54.5908 6.63233   1
  14   0   4 45.7703 5.13679   1
 -14   0  -4 52.3691 5.31578   1
  15   0   4 -3.6853 4.07431   1
 -15   0  -4 -7.5613 4.04556   1
  15   0   4 -6.2233 4.24308   1
 -15   0  -4 1.71958 4.17109   1
 -16   0  -4 46.3245 5.77105   1
 -16   0  -4 32.9464 5.38998   1
  16   0   4 50.9396 6.06298   1
  17   0   4 -1.7760 5.07986   1
 -17   0  -4 0.33544 4.99111   1
 -17   0  -4 1.85688 5.13230   1
  18   0   4 93.2310 9.78142   1
 -18   0  -4 100.652 9.61283   1
 -19   0  -4 5.75497 5.79762   1
  19   0   4 9.19482 6.14015   1
  19   0   4 1.15004 6.27037   1
 -19   0  -4 5.96009 5.92807   1
 -20   0  -4 3.72929 6.87942   1
 -20   0  -4 2.72640 6.46509   1
  20   0   4 -3.1993 6.87435   1
  20   0   4 0.57852 6.51060   1
  21   0   4 9.49745 7.80160   1
 -21   0  -4 2.46061 7.13793   1
 -21   0  -4 3.11238 7.49622   1
  21   0   4 -4.6488 7.66002   1
  22   0   4 9.35360 9.25693   1
 -22   0  -4 -5.5553 8.11950   1
  22   0   4 27.1222 11.3680   1
 -22   0  -4 3.60718 8.58730   1
  23  -1  -4 49.2396 9.46025   1
 -23  -1   4 41.7755 8.51271   1
 -23  -1   4 25.9524 9.25395   1
  23  -1  -4 48.8939 10.5828   1
  23   1  -4 29.2578 10.0092   1
 -23   1   4 38.9432 9.31331   1
 -23   1   4 26.8247 9.19025   1
  23   1  -4 36.5110 10.1167   1
  22  -1  -4 14.3274 7.78609   1
  22  -1  -4 10.2141 8.30842   1
 -22  -1   4 11.4133 7.67094   1
 -22  -1   4 11.7183 7.52595   1
  22   1  -4 19.4469 8.27299   1
  22   1  -4 20.8043 8.74672   1
 -22   1   4 18.6964 8.06392   1
  21  -1  -4 0.92672 6.98432   1
  21  -1  -4 2.02950 7.43289   1
 -21  -1   4 -15.147 6.55871   1
 -21  -1   4 -1.6470 6.32564   1
  21   1  -4 1.90731 7.33424   1
  21   1  -4 -0.3883 6.88661   1
 -21   1   4 -3.5728 7.06164   1
  20  -1  -4 10.9316 6.30981   1
  20  -1  -4 18.3857 7.04456   1
 -20  -1   4 6.63845 6.11421   1
 -20   1   4 1.02413 6.65514   1
  20   1  -4 10.5357 6.76587   1
 -20   1   4 8.12233 6.36923   1
  20   1  -4 7.45108 6.73837   1
 -19  -1   4 22.0934 6.00041   1
  19  -1  -4 15.8644 6.14726   1
 -19   1   4 9.73892 6.11871   1
  19   1  -4 10.6763 6.05815   1
  19   1  -4 14.8824 5.99844   1
 -19   1   4 13.6114 6.28429   1
 -18  -1   4 4.38826 8.18629   1
  18  -1  -4 -4.5919 5.11947   1
  18   1  -4 21.9361 6.25600   1
 -18   1   4 7.05963 5.32215   1
  18   1  -4 13.4150 5.58919   1
  17  -1  -4 46.7177 6.02595   1
 -17  -1   4 60.6360 6.04472   1
 -17   1   4 48.5498 5.88184   1
  17   1  -4 69.0773 8.22737   1
 -17   1   4 50.1399 6.91455   1
  17   1  -4 67.6029 7.22407   1
 -16  -1   4 141.103 8.45637   1
  16  -1  -4 135.110 8.80446   1
 -16  -1   4 127.625 8.04539   1
 -16   1   4 131.145 8.58564   1
 -16   1   4 135.325 8.85439   1
  16   1  -4 137.159 8.42389   1
  16   1  -4 134.207 8.78332   1
  15  -1  -4 70.1092 7.34822   1
 -15  -1   4 72.4477 6.83156   1
 -15  -1   4 85.5995 7.26917   1
  15  -1  -4 74.5432 6.81493   1
  15   1  -4 72.4499 7.18100   1
 -15   1   4 77.2864 7.55016   1
 -15   1   4 77.0209 7.17499   1
  15   1  -4 71.8816 7.48947   1
 -14  -1   4 18.9975 4.08938   1
  14  -1  -4 16.7107 4.22631   1
  14  -1  -4 20.3358 4.05709   1
 -14  -1   4 19.3036 3.90317   1
 -14   1   4 17.4462 4.07204   1
  14   1  -4 21.4021 4.09830   1
  14   1  -4 22.1256 4.31311   1
 -14   1   4 15.4605 4.09331   1
 -13  -1   4 4.73399 3.35105   1
  13  -1  -4 7.41534 3.33133   1
 -13  -1   4 10.1851 3.46579   1
  13  -1  -4 -1.5520 3.40830   1
  13   1  -4 9.03248 3.50775   1
 -13   1   4 12.8139 3.58510   1
 -13   1   4 -1.2058 3.14202   1
  13   1  -4 3.17902 3.54109   1
  12  -1  -4 52.4439 5.62703   1
 -12  -1   4 56.0492 5.43425   1
  12  -1  -4 46.6713 5.16730   1
 -12  -1   4 51.2677 5.22175   1
 -12   1   4 54.1076 5.37814   1
  12   1  -4 60.8826 5.76449   1
  12   1  -4 50.2542 5.51195   1
 -12   1   4 47.4445 5.51365   1
 -11  -1   4 20.7551 3.28381   1
 -11  -1   4 19.6875 3.24252   1
  11  -1  -4 24.9513 3.58633   1
  11  -1  -4 23.8518 3.50012   1
  11   1  -4 23.8086 3.44339   1
 -11   1   4 25.5462 3.60781   1
  11   1  -4 22.9484 3.56089   1
 -11   1   4 22.3441 3.26500   1
 -10  -1   4 19.7782 2.97651   1
  10  -1  -4 18.9732 3.04936   1
  10  -1  -4 15.6873 3.06955   1
 -10  -1   4 10.3408 2.75590   1
 -10   1   4 16.3314 3.09113   1
 -10   1   4 13.4112 2.85865   1
  10   1  -4 16.4641 3.09163   1
  10   1  -4 12.1551 2.99753   1
  -9  -1   4 662.828 10.4746   1
   9  -1  -4 631.349 10.8134   1
  -9  -1   4 638.461 10.3279   1
   9  -1  -4 642.474 10.7188   1
  -9   1   4 634.289 10.7426   1
  -9   1   4 643.450 10.7914   1
   9   1  -4 630.214 10.4349   1
   9   1  -4 642.119 10.7020   1
  -8  -1   4 485.246 8.41986   1
  -8  -1   4 490.986 8.46399   1
   8  -1  -4 478.443 8.80259   1
   8  -1  -4 487.078 8.77220   1
   8   1  -4 488.885 8.64530   1
   8   1  -4 478.357 8.66958   1
  -8   1   4 487.657 8.82463   1
  -8   1   4 487.998 8.80782   1
  -7  -1   4 141.068 4.66546   1
   7  -1  -4 130.788 4.74349   1
  -7  -1   4 134.568 4.60929   1
   7  -1  -4 134.051 4.94274   1
  -7   1   4 130.253 4.94494   1
  -7   1   4 129.046 4.80894   1
   7   1  -4 137.895 4.71159   1
   7   1  -4 136.551 4.81828   1
   6  -1  -4 138.565 4.55901   1
  -6  -1   4 139.793 4.43737   1
  -6  -1   4 142.892 4.40888   1
   6  -1  -4 134.239 4.68054   1
  -6   1   4 131.688 4.67019   1
  -6   1   4 139.320 4.54437   1
   6   1  -4 138.208 4.57051   1
   6   1  -4 137.880 4.44910   1
   5  -1  -4 833.115 11.0023   1
  -5  -1   4 850.073 10.8460   1
   5  -1  -4 835.045 11.0999   1
  -5  -1   4 845.096 10.7940   1
   5   1  -4 836.060 10.9704   1
  -5   1   4 833.102 11.1561   1
   5   1  -4 858.316 10.9648   1
  -5   1   4 829.557 11.1036   1
  -4  -1   4 -0.5883 1.73279   1
   4  -1  -4 0.14498 1.74482   1
   4  -1  -4 -2.0831 1.91121   1
  -4  -1   4 0.93865 1.85104   1
  -4   1   4 -0.4312 1.98468   1
   4   1  -4 -1.0403 1.84096   1
  -4   1   4 -0.9417 1.83045   1
   4   1  -4 3.47375 1.91604   1
   3  -1  -4 6904.54 67.8849   1
  -3  -1   4 7078.52 67.8074   1
   3  -1  -4 6849.09 67.8074   1
  -3  -1   4 6849.28 67.6955   1
   3   1  -4 6909.43 67.8793   1
  -3   1   4 6928.52 67.9641   1
  -3   1   4 6898.06 67.9175   1
   3   1  -4 6950.49 67.8356   1
   2  -1  -4 4887.08 48.9831   1
  -2  -1   4 5031.40 49.1015   1
  -2  -1   4 4833.90 48.9557   1
   2  -1  -4 4979.11 49.0929   1
   2   1  -4 5052.95 49.2147   1
   2   1  -4 4960.49 49.1121   1
  -2   1   4 5022.73 49.2009   1
  -2   1   4 4942.80 49.0890   1
   1  -1  -4 285.509 4.73584   1
  -1  -1   4 287.678 4.77418   1
  -1  -1   4 285.551 4.85984   1
   1  -1  -4 286.375 4.67073   1
  -1   1   4 289.783 4.76805   1
   1   1  -4 283.978 4.89778   1
   1   1  -4 279.724 4.80518   1
  -1   1   4 278.888 4.74134   1
   0  -1   4 128.620 3.44866   1
   0  -1  -4 132.402 3.20335   1
   0  -1   4 134.382 3.50964   1
   0  -1  -4 132.067 3.29053   1
   0   1   4 134.217 3.23693   1
   0   1  -4 126.083 3.43226   1
   0   1   4 131.789 3.33187   1
   0   1  -4 131.640 3.55135   1
   1  -1   4 261.403 4.81948   1
  -1  -1  -4 253.518 4.46834   1
   1  -1   4 257.550 5.64374   1
  -1  -1  -4 260.053 4.40187   1
   1   1   4 255.765 4.47269   1
  -1   1  -4 257.765 4.88861   1
  -1   1  -4 261.916 4.87918   1
   1   1   4 263.831 4.61830   1
   2  -1   4 290.826 5.39728   1
  -2  -1  -4 290.737 4.89613   1
  -2  -1  -4 293.161 4.95357   1
   2  -1   4 291.259 5.36577   1
   2   1   4 297.072 5.04665   1
  -2   1  -4 295.637 5.47944   1
   2   1   4 290.935 5.07380   1
  -2   1  -4 293.147 5.39036   1
  -3  -1  -4 49.8403 2.86812   1
   3  -1   4 50.0953 3.30792   1
   3  -1   4 50.9371 3.37064   1
  -3  -1  -4 49.1265 2.93903   1
  -3   1  -4 47.7938 3.27759   1
  -3   1  -4 50.6787 3.36463   1
   3   1   4 49.8818 3.10906   1
   3   1   4 54.1789 3.06515   1
   4  -1   4 84.8973 3.94417   1
  -4  -1  -4 79.1497 3.47390   1
  -4  -1  -4 85.4385 3.45560   1
   4  -1   4 79.4951 3.89859   1
  -4   1  -4 77.9322 3.93305   1
   4   1   4 85.2840 3.60685   1
  -4   1  -4 77.5666 3.78438   1
   4   1   4 83.3239 3.62141   1
  -5  -1  -4 158.676 4.44368   1
   5  -1   4 161.112 4.91181   1
  -5  -1  -4 163.441 4.49445   1
   5  -1   4 167.093 4.97423   1
   5   1   4 161.419 4.68779   1
   5   1   4 166.021 4.64566   1
  -5   1  -4 158.911 4.95367   1
  -5   1  -4 157.553 4.93561   1
   6  -1   4 544.425 9.08171   1
  -6  -1  -4 544.959 8.52973   1
  -6  -1  -4 538.336 8.56051   1
   6   1   4 547.332 8.80700   1
  -6   1  -4 543.630 9.09472   1
   6   1   4 551.697 8.91991   1
  -6   1  -4 535.129 9.09373   1
   7  -1   4 32.9619 3.94558   1
   7  -1   4 37.3028 4.14772   1
  -7  -1  -4 31.7421 3.74280   1
  -7  -1  -4 31.7501 3.57635   1
   7   1   4 30.5965 3.77861   1
  -7   1  -4 33.0891 4.01107   1
  -7   1  -4 36.1657 4.23043   1
   7   1   4 30.8372 3.83029   1
  -8  -1  -4 82.6024 4.51312   1
   8  -1   4 75.9178 4.64631   1
   8  -1   4 71.6462 4.89258   1
  -8  -1  -4 77.1014 4.38363   1
   8   1   4 78.9912 4.56676   1
  -8   1  -4 85.1439 4.86043   1
  -8   1  -4 77.9352 4.78343   1
   9  -1   4 1174.05 16.5381   1
   9  -1   4 1171.63 16.5061   1
  -9  -1  -4 1173.67 15.8230   1
  -9  -1  -4 1144.12 15.7529   1
  -9   1  -4 1195.24 16.7139   1
  -9   1  -4 1151.23 16.4542   1
   9   1   4 1164.74 16.1863   1
   9   1   4 1182.82 16.1901   1
 -10  -1  -4 -0.1636 2.56113   1
  10  -1   4 2.71129 2.69497   1
 -10  -1  -4 2.07343 2.74768   1
  10  -1   4 2.99858 2.87036   1
  10   1   4 0.32365 2.90459   1
 -10   1  -4 3.53393 2.82031   1
 -10   1  -4 -1.0690 2.87266   1
  10   1   4 2.58668 2.66760   1
  11  -1   4 5.98940 3.15930   1
  11  -1   4 3.86475 3.28758   1
 -11  -1  -4 6.65793 3.16944   1
 -11  -1  -4 2.49927 3.16271   1
 -11   1  -4 0.21796 3.15958   1
  11   1   4 6.90701 3.22656   1
 -11   1  -4 7.09273 3.24656   1
  11   1   4 4.52212 3.07992   1
 -12  -1  -4 65.3219 5.66450   1
  12  -1   4 56.7761 5.96231   1
 -12  -1  -4 68.7859 5.79476   1
  12  -1   4 57.2748 5.65567   1
 -12   1  -4 60.1403 6.00842   1
 -12   1  -4 56.3588 6.20029   1
  12   1   4 59.2634 5.79647   1
  12   1   4 55.1376 5.79572   1
 -13  -1  -4 48.9244 6.07280   1
  13  -1   4 31.6313 4.51682   1
 -13  -1  -4 33.5007 4.48994   1
  13   1   4 32.5857 4.58024   1
 -13   1  -4 32.7982 4.46082   1
 -13   1  -4 36.1585 4.60166   1
  13   1   4 38.7041 4.65169   1
  14  -1   4 149.600 8.31709   1
 -14  -1  -4 134.395 7.39841   1
  14  -1   4 136.638 8.20948   1
 -14  -1  -4 141.622 7.68589   1
  14   1   4 152.077 8.00160   1
 -14   1  -4 157.694 8.26882   1
  14   1   4 147.055 8.13593   1
 -14   1  -4 151.419 8.28065   1
 -15  -1  -4 -3.1044 4.24094   1
  15  -1   4 6.27300 4.43844   1
  15   1   4 -2.9975 4.35187   1
  15   1   4 6.04439 4.35796   1
 -15   1  -4 -1.3370 4.12414   1
 -15   1  -4 0.18755 4.64590   1
  16  -1   4 4.71047 4.95619   1
 -16  -1  -4 4.43795 4.78884   1
 -16  -1  -4 -6.8213 4.81602   1
 -16   1  -4 -1.6873 4.76954   1
  16   1   4 1.78489 5.26136   1
 -16   1  -4 -2.7763 5.08664   1
  16   1   4 -8.2214 4.48547   1
 -17  -1  -4 83.8429 8.06146   1
 -17  -1  -4 109.995 9.05355   1
  17  -1   4 104.034 9.29815   1
  17   1   4 79.2139 8.90713   1
 -17   1  -4 92.6122 9.17994   1
  17   1   4 84.0616 9.16934   1
  18  -1   4 157.087 10.5664   1
 -18  -1  -4 139.427 9.60627   1
 -18  -1  -4 88.4099 10.2064   1
 -18   1  -4 131.274 10.3800   1
  18   1   4 142.167 10.6110   1
 -18   1  -4 127.102 10.0506   1
  18   1   4 117.671 10.2138   1
 -19  -1  -4 -4.9663 5.65399   1
 -19  -1  -4 -0.8637 7.01227   1
  19  -1   4 4.09026 5.89924   1
  19  -1   4 1.49082 6.34021   1
  19   1   4 0.64694 6.29655   1
 -19   1  -4 -10.418 6.53095   1
  19   1   4 6.00234 6.61344   1
 -19   1  -4 1.16784 6.35645   1
 -20  -1  -4 -4.6826 6.41698   1
 -20  -1  -4 -7.7746 6.36067   1
  20  -1   4 -3.8955 6.50174   1
  20  -1   4 -9.2694 6.83019   1
  20   1   4 12.1766 7.61952   1
  20   1   4 7.06971 6.97535   1
 -20   1  -4 1.87477 7.67914   1
 -20   1  -4 -0.2694 7.07424   1
  21  -1   4 33.6106 8.13549   1
 -21  -1  -4 14.1692 7.27103   1
  21  -1   4 15.2008 8.31915   1
 -21  -1  -4 28.1648 7.78332   1
 -21   1  -4 15.9637 8.32649   1
  21   1   4 17.3937 7.94053   1
  21   1   4 13.8935 8.27245   1
 -21   1  -4 20.7393 8.14771   1
  22  -1   4 -1.3166 13.4211   1
 -22  -1  -4 -2.1991 7.89284   1
 -22  -1  -4 -0.6337 8.18145   1
  22  -1   4 14.1646 9.26645   1
 -22   1  -4 -2.0268 9.46945   1
  22   1   4 14.0753 8.87272   1
  22   1   4 0.86459 9.57439   1
 -22   1  -4 6.99021 8.78283   1
 -23  -2   4 4.74158 8.32038   1
 -23  -2   4 -10.634 7.39981   1
  23  -2  -4 3.62153 9.87912   1
  23  -2  -4 2.09229 9.39653   1
 -23   2   4 5.91149 9.76405   1
  23   2  -4 14.6884 11.2601   1
  23   2  -4 5.19219 10.0203   1
  22  -2  -4 29.3966 8.74460   1
 -22  -2   4 15.0652 7.02413   1
  22  -2  -4 28.3662 8.61229   1
 -22  -2   4 33.2152 7.75710   1
  22   2  -4 29.0979 8.83239   1
 -22   2   4 32.6892 8.84783   1
  22   2  -4 40.2262 9.51478   1
  21  -2  -4 37.7734 7.92714   1
 -21  -2   4 24.5576 6.70120   1
  21  -2  -4 29.6298 7.53625   1
 -21  -2   4 12.9982 6.95118   1
  21   2  -4 22.9390 8.11609   1
  21   2  -4 21.0943 7.80200   1
 -21   2   4 24.4110 7.83499   1
 -21   2   4 27.9161 8.21750   1
 -20  -2   4 26.0053 6.07874   1
  20  -2  -4 15.5501 6.98788   1
  20  -2  -4 24.5790 6.99497   1
  20   2  -4 29.7727 7.13629   1
 -20   2   4 19.6793 7.06360   1
  20   2  -4 10.7134 6.77373   1
 -20   2   4 9.47595 6.89762   1
  19  -2  -4 19.8441 6.60316   1
  19  -2  -4 12.9862 6.02171   1
 -19   2   4 13.8305 6.31645   1
  19   2  -4 23.8268 6.55157   1
  19   2  -4 16.7903 6.28075   1
 -19   2   4 18.0023 6.56750   1
  18  -2  -4 -3.9666 6.79797   1
 -18  -2   4 1.28996 8.60787   1
  18  -2  -4 -2.0832 5.04305   1
 -18  -2   4 0.74936 4.76203   1
  18   2  -4 -2.8998 5.38231   1
  18   2  -4 8.95304 5.64007   1
 -18   2   4 0.76731 5.52364   1
  17  -2  -4 15.8889 6.14232   1
  17  -2  -4 13.8056 5.31164   1
 -17  -2   4 17.2810 4.76065   1
 -17   2   4 12.5603 5.33735   1
  17   2  -4 9.98067 6.73753   1
  17   2  -4 12.1823 5.03396   1
  16  -2  -4 14.0945 4.76594   1
  16  -2  -4 17.8853 4.58541   1
 -16  -2   4 16.2048 4.55429   1
  16   2  -4 13.6831 5.15334   1
 -16   2   4 18.7732 6.03285   1
  16   2  -4 6.84857 4.51824   1
  15  -2  -4 12.4032 4.18177   1
 -15  -2   4 17.6200 4.18401   1
 -15  -2   4 12.6411 4.24264   1
  15  -2  -4 11.1543 4.38556   1
  15   2  -4 17.2562 4.82536   1
 -15   2   4 13.7983 4.36629   1
  15   2  -4 13.4031 4.27159   1
 -14  -2   4 779.102 13.5011   1
 -14  -2   4 775.077 13.5820   1
  14  -2  -4 750.687 14.5028   1
  14  -2  -4 707.512 17.2346   1
  14   2  -4 762.745 14.1498   1
 -14   2   4 756.558 14.5999   1
  14   2  -4 766.009 14.4741   1
 -14   2   4 790.103 15.5084   1
 -13  -2   4 3.89943 3.22414   1
  13  -2  -4 -1.5022 3.46422   1
  13  -2  -4 7.19375 3.56320   1
 -13  -2   4 1.45012 3.41264   1
 -13   2   4 7.28718 3.80917   1
  13   2  -4 5.97569 3.84561   1
 -13   2   4 7.91396 3.60901   1
  13   2  -4 5.88702 3.47495   1
  12  -2  -4 110.319 6.20638   1
  12  -2  -4 114.041 6.63908   1
 -12  -2   4 112.267 5.83684   1
 -12  -2   4 113.634 5.77516   1
  12   2  -4 110.949 6.37884   1
  12   2  -4 115.482 6.10328   1
 -12   2   4 107.984 6.42548   1
 -12   2   4 123.798 6.60704   1
 -11  -2   4 -0.3121 2.72397   1
  11  -2  -4 7.82786 2.85572   1
 -11  -2   4 2.50508 2.78836   1
  11  -2  -4 3.53822 3.10785   1
 -11   2   4 3.33842 2.94498   1
  11   2  -4 2.90431 2.99295   1
  11   2  -4 2.13491 2.90544   1
 -11   2   4 6.51325 3.27621   1
  10  -2  -4 28.5883 3.35005   1
 -10  -2   4 26.8413 3.09839   1
  10  -2  -4 24.9144 3.40538   1
 -10  -2   4 27.7289 3.13469   1
 -10   2   4 25.5916 3.43391   1
 -10   2   4 25.6116 3.44861   1
  10   2  -4 25.0149 3.40707   1
  10   2  -4 24.5020 3.22172   1
   9  -2  -4 340.249 7.65415   1
   9  -2  -4 336.500 7.85731   1
  -9  -2   4 338.668 7.04625   1
  -9  -2   4 334.424 7.14389   1
  -9   2   4 329.095 7.86217   1
  -9   2   4 330.504 7.81982   1
   9   2  -4 333.541 7.62258   1
   9   2  -4 337.331 7.43343   1
   8  -2  -4 125.098 4.97642   1
  -8  -2   4 122.605 4.67548   1
   8  -2  -4 118.984 5.22174   1
  -8  -2   4 114.164 4.48619   1
  -8   2   4 121.125 5.20573   1
   8   2  -4 117.904 5.03768   1
  -8   2   4 126.958 5.24516   1
   8   2  -4 124.766 4.82289   1
   7  -2  -4 1246.88 15.7784   1
  -7  -2   4 1244.65 15.0723   1
  -7  -2   4 1232.76 14.9960   1
   7  -2  -4 1251.06 15.8578   1
  -7   2   4 1253.40 16.1031   1
   7   2  -4 1241.89 15.5758   1
   7   2  -4 1254.85 15.4733   1
  -7   2   4 1251.34 16.0529   1
  -6  -2   4 74.8128 3.66879   1
   6  -2  -4 69.0171 3.95377   1
   6  -2  -4 74.1481 4.06929   1
  -6  -2   4 75.3875 3.59739   1
   6   2  -4 73.1167 3.96906   1
  -6   2   4 73.6303 4.25638   1
  -6   2   4 74.7891 4.13649   1
   6   2  -4 77.4939 3.81925   1
  -5  -2   4 140.016 3.97907   1
   5  -2  -4 134.994 4.34948   1
   5  -2  -4 144.037 4.59325   1
  -5  -2   4 131.313 3.88857   1
  -5   2   4 136.410 4.48949   1
   5   2  -4 132.089 4.17206   1
  -5   2   4 130.162 4.55481   1
   5   2  -4 130.253 4.39080   1
   4  -2  -4 595.506 8.39114   1
  -4  -2   4 601.255 7.84023   1
   4  -2  -4 584.937 8.24036   1
  -4  -2   4 597.412 7.90024   1
   4   2  -4 586.295 8.15349   1
  -4   2   4 586.842 8.52880   1
  -4   2   4 584.031 8.45408   1
   4   2  -4 583.608 8.19257   1
  -3  -2   4 186.774 3.90883   1
   3  -2  -4 190.588 4.12016   1
  -3  -2   4 184.096 3.82070   1
   3  -2  -4 187.402 4.20047   1
   3   2  -4 182.146 4.23134   1
  -3   2   4 185.943 4.29978   1
   3   2  -4 184.578 4.09045   1
  -3   2   4 185.057 4.44643   1
  -2  -2   4 290.502 4.77156   1
   2  -2  -4 301.229 4.79829   1
   2  -2  -4 296.062 4.86888   1
  -2  -2   4 302.418 4.85074   1
  -2   2   4 289.890 5.10578   1
   2   2  -4 300.919 5.15329   1
  -2   2   4 299.439 5.05368   1
   2   2  -4 296.815 5.04682   1
  -1  -2   4 1514.30 16.1371   1
  -1  -2   4 1496.73 16.0903   1
   1  -2  -4 1485.21 15.7703   1
   1  -2  -4 1489.76 15.7415   1
   1   2  -4 1501.53 16.3495   1
   1   2  -4 1520.50 16.4596   1
  -1   2   4 1503.31 16.0926   1
  -1   2   4 1502.06 16.1511   1
   0  -2   4 3011.84 30.6834   1
   0  -2   4 3060.16 30.7447   1
   0   2  -4 3030.75 30.9430   1
   0   2   4 3015.02 30.4016   1
   0   2   4 3041.40 30.4722   1
   0   2  -4 3028.72 30.9692   1
   1  -2   4 42.9945 2.86776   1
   1  -2   4 44.0766 2.88249   1
   1   2   4 47.8365 2.51926   1
  -1   2  -4 45.5790 3.03843   1
   1   2   4 50.0775 2.44649   1
  -1   2  -4 48.6413 3.16605   1
   2  -2   4 98.6335 3.54713   1
   2  -2   4 107.663 3.66687   1
  -2  -2  -4 102.729 2.73989   1
   2   2   4 104.844 3.10132   1
  -2   2  -4 105.603 3.81275   1
  -2   2  -4 108.111 3.72877   1
   2   2   4 105.640 3.14433   1
  -3  -2  -4 48.1045 2.46851   1
   3  -2   4 44.9806 3.27015   1
  -3  -2  -4 50.5106 2.40588   1
   3   2   4 49.6146 2.79286   1
   3   2   4 45.4476 2.79416   1
  -3   2  -4 50.4528 3.44700   1
  -3   2  -4 46.5018 3.44084   1
  -4  -2  -4 622.869 8.04466   1
   4  -2   4 632.250 9.26256   1
   4  -2   4 619.442 9.19647   1
  -4  -2  -4 634.137 8.07877   1
   4   2   4 627.751 8.58454   1
  -4   2  -4 611.710 9.31792   1
  -4   2  -4 612.483 9.37845   1
   4   2   4 618.418 8.53724   1
  -5  -2  -4 297.715 5.35963   1
  -5  -2  -4 303.703 5.33968   1
   5  -2   4 300.554 6.41331   1
   5  -2   4 294.029 6.32545   1
   5   2   4 303.014 5.83930   1
  -5   2  -4 300.856 6.58169   1
   5   2   4 301.312 5.81397   1
  -5   2  -4 294.116 6.52911   1
   6  -2   4 72.1994 4.34682   1
  -6  -2  -4 67.7978 3.44861   1
   6  -2   4 70.3133 4.37167   1
  -6  -2  -4 72.5042 3.54286   1
   6   2   4 72.4321 3.85048   1
   6   2   4 77.2638 3.96488   1
  -6   2  -4 72.8463 4.41382   1
  -6   2  -4 75.5469 4.45430   1
  -7  -2  -4 80.3067 4.00250   1
  -7  -2  -4 78.6709 3.97436   1
   7  -2   4 77.9872 4.72906   1
   7  -2   4 83.9296 4.79726   1
   7   2   4 77.0334 4.42900   1
   7   2   4 89.2565 4.41660   1
  -7   2  -4 84.6482 4.95621   1
  -7   2  -4 83.9826 4.92913   1
  -8  -2  -4 791.530 11.3550   1
   8  -2   4 803.167 12.5653   1
   8  -2   4 795.374 12.4956   1
  -8  -2  -4 807.313 11.3244   1
  -8   2  -4 799.679 12.7894   1
   8   2   4 785.311 12.1190   1
  -8   2  -4 794.649 12.7565   1
   8   2   4 796.322 11.8930   1
  -9  -2  -4 98.1206 4.75654   1
  -9  -2  -4 96.7732 4.75208   1
   9  -2   4 95.4717 5.41077   1
   9  -2   4 94.2665 5.43308   1
  -9   2  -4 93.3743 5.49849   1
  -9   2  -4 99.0501 5.61628   1
   9   2   4 103.692 5.11718   1
 -10  -2  -4 8.38485 2.81217   1
  10  -2   4 13.1891 3.35047   1
  10  -2   4 11.6838 3.20247   1
 -10  -2  -4 12.5151 2.67738   1
  10   2   4 11.8685 3.11297   1
 -10   2  -4 10.5355 3.27695   1
 -10   2  -4 12.3532 3.40836   1
  10   2   4 10.1142 2.95422   1
  11  -2   4 13.1708 3.25353   1
 -11  -2  -4 13.6148 3.15944   1
 -11  -2  -4 19.0523 3.27256   1
  11  -2   4 13.2109 3.43553   1
 -11   2  -4 12.0541 3.45192   1
 -11   2  -4 10.9429 3.56465   1
  11   2   4 15.2850 3.38950   1
  11   2   4 14.0527 3.48535   1
  12  -2   4 24.3170 4.11477   1
 -12  -2  -4 19.7148 3.51597   1
 -12  -2  -4 24.9824 3.56781   1
  12  -2   4 28.9906 4.21251   1
 -12   2  -4 24.6442 4.23837   1
  12   2   4 27.9639 3.94400   1
  12   2   4 27.4656 4.01594   1
 -12   2  -4 24.1248 4.10949   1
 -13  -2  -4 45.2552 5.54718   1
  13  -2   4 43.7775 4.82127   1
 -13  -2  -4 47.8359 4.46994   1
  13  -2   4 39.8332 5.98038   1
  13   2   4 44.1733 4.79499   1
 -13   2  -4 39.5482 4.80641   1
  13   2   4 46.7204 4.91469   1
 -13   2  -4 39.9987 4.91426   1
 -14  -2  -4 24.9017 4.32153   1
  14  -2   4 24.1594 4.72598   1
 -14  -2  -4 24.6983 4.06830   1
  14   2   4 24.9208 4.65006   1
 -14   2  -4 29.0490 4.85176   1
  14   2   4 40.3630 4.93096   1
 -14   2  -4 33.0430 6.60647   1
 -15  -2  -4 160.331 7.95390   1
  15  -2   4 145.356 8.52228   1
 -15  -2  -4 139.206 7.72224   1
  15  -2   4 145.983 9.43543   1
 -15   2  -4 163.049 14.3236   1
  15   2   4 157.560 8.78920   1
  15   2   4 151.164 8.86001   1
  16  -2   4 38.6205 5.91490   1
 -16  -2  -4 45.8688 5.22967   1
 -16   2  -4 38.7645 6.24728   1
  16   2   4 37.9937 5.78785   1
  16   2   4 46.4749 8.16480   1
  17  -2   4 75.7557 9.38536   1
 -17  -2  -4 64.9774 6.26836   1
 -17  -2  -4 73.3859 8.32921   1
 -17   2  -4 79.4203 9.68503   1
  17   2   4 73.8351 9.14416   1
  17   2   4 77.5459 7.28748   1
  18  -2   4 36.5676 6.48564   1
 -18  -2  -4 33.0890 6.89259   1
  18  -2   4 24.6654 6.41835   1
 -18  -2  -4 31.1102 5.77420   1
  18   2   4 31.4909 6.82834   1
  18   2   4 35.4040 6.47752   1
 -18   2  -4 29.5396 6.90448   1
 -18   2  -4 41.8742 6.71128   1
 -19  -2  -4 -5.3980 5.55818   1
 -19  -2  -4 2.32097 5.85200   1
  19  -2   4 5.95314 6.52196   1
  19  -2   4 1.83636 6.72356   1
  19   2   4 -7.1233 6.30828   1
 -19   2  -4 -7.4838 6.48056   1
 -19   2  -4 5.47707 6.58496   1
  19   2   4 7.69771 6.91177   1
  20  -2   4 12.4922 7.49156   1
 -20  -2  -4 10.3879 6.20312   1
  20  -2   4 6.62243 7.53203   1
 -20   2  -4 14.1696 7.74680   1
  20   2   4 11.5160 7.10885   1
  20   2   4 1.63002 7.49099   1
 -20   2  -4 8.51112 7.82060   1
 -21  -2  -4 38.8583 7.25027   1
 -21  -2  -4 34.4898 7.69137   1
  21  -2   4 47.3287 9.25169   1
  21  -2   4 44.5498 8.94068   1
  21   2   4 51.9259 9.48302   1
  21   2   4 47.0949 9.07981   1
 -21   2  -4 44.0691 9.22110   1
 -21   2  -4 26.0815 9.45731   1
 -22  -2  -4 16.3965 7.59620   1
  22  -2   4 -12.156 8.88928   1
 -22  -2  -4 12.9490 7.93352   1
 -22   2  -4 6.08731 10.6375   1
  22   2   4 4.47795 9.13358   1
 -22   2  -4 0.74519 9.39047   1
 -23  -3   4 7.30992 7.41402   1
  23  -3  -4 22.4037 13.8486   1
 -23  -3   4 -0.2143 7.53548   1
  23  -3  -4 15.3857 9.96785   1
  23   3  -4 3.43702 10.0896   1
 -23   3   4 -10.136 9.67924   1
 -22  -3   4 28.0599 9.35075   1
  22  -3  -4 14.4461 8.74268   1
  22  -3  -4 9.22218 8.72541   1
 -22  -3   4 -3.9362 6.71652   1
  22   3  -4 -0.6435 8.65554   1
 -22   3   4 3.84747 8.78508   1
 -22   3   4 0.63102 9.35462   1
  22   3  -4 24.2632 8.71308   1
  21  -3  -4 37.0120 7.94734   1
 -21  -3   4 17.9926 6.09318   1
 -21  -3   4 3.34580 7.49549   1
  21  -3  -4 24.3039 7.96555   1
 -21   3   4 13.9338 8.53981   1
  21   3  -4 24.5444 8.08154   1
 -21   3   4 13.2933 8.09542   1
  21   3  -4 17.9541 7.75080   1
 -20  -3   4 240.343 10.9263   1
  20  -3  -4 236.097 13.1792   1
  20  -3  -4 243.715 12.7475   1
  20   3  -4 259.775 13.4229   1
  20   3  -4 239.946 13.2643   1
 -20   3   4 224.891 13.5840   1
 -20   3   4 261.271 13.5346   1
 -19  -3   4 9.57001 7.95118   1
  19  -3  -4 23.1032 6.77994   1
  19  -3  -4 12.2875 6.02755   1
 -19  -3   4 7.00726 4.99060   1
  19   3  -4 26.0269 6.87056   1
 -19   3   4 1.52987 6.00923   1
 -19   3   4 22.6419 6.92612   1
  19   3  -4 17.7601 6.59252   1
 -18  -3   4 38.4793 9.14336   1
 -18  -3   4 60.3750 5.99881   1
  18  -3  -4 52.4378 6.65909   1
 -18   3   4 51.5237 7.08677   1
  18   3  -4 57.0355 7.09039   1
  18   3  -4 51.2002 6.64546   1
 -17  -3   4 3.28222 4.63105   1
 -17  -3   4 10.5775 4.51491   1
  17  -3  -4 9.32012 5.29986   1
 -17   3   4 7.82628 5.43911   1
  17   3  -4 9.95113 7.34884   1
  17   3  -4 7.59299 5.41558   1
  16  -3  -4 175.698 9.05892   1
 -16  -3   4 165.659 7.87715   1
  16  -3  -4 174.930 9.49236   1
 -16  -3   4 153.932 8.28239   1
  16   3  -4 171.015 9.64334   1
 -16   3   4 168.996 9.54583   1
  16   3  -4 179.323 9.26705   1
 -15  -3   4 154.502 7.42367   1
  15  -3  -4 146.368 8.28713   1
  15  -3  -4 163.107 8.77300   1
 -15  -3   4 152.084 7.26705   1
 -15   3   4 152.058 9.06957   1
 -15   3   4 139.919 8.74408   1
  15   3  -4 146.794 8.72720   1
  15   3  -4 149.164 8.45182   1
 -14  -3   4 0.56755 3.18430   1
  14  -3  -4 1.91287 6.15285   1
  14  -3  -4 -0.3856 3.92847   1
 -14   3   4 -0.1460 4.00503   1
 -14   3   4 1.00616 4.34261   1
  14   3  -4 4.90963 3.90674   1
  14   3  -4 -0.0933 3.99586   1
  13  -3  -4 215.988 8.39426   1
 -13  -3   4 208.207 6.85461   1
  13  -3  -4 209.949 7.78836   1
 -13   3   4 212.274 8.23982   1
  13   3  -4 211.425 7.78986   1
  13   3  -4 205.288 8.08730   1
 -13   3   4 212.256 12.5958   1
 -12  -3   4 20.3337 3.14930   1
  12  -3  -4 21.1591 3.84571   1
  12  -3  -4 18.2830 3.60939   1
  12   3  -4 17.6608 3.48465   1
 -12   3   4 17.5787 4.15072   1
  12   3  -4 13.2319 3.72612   1
 -12   3   4 19.4228 3.77133   1
  11  -3  -4 8.69378 3.30950   1
 -11  -3   4 4.84406 2.55623   1
 -11  -3   4 6.09703 2.59813   1
  11  -3  -4 5.76113 2.94068   1
 -11   3   4 6.43923 3.35116   1
  11   3  -4 6.11866 2.92928   1
 -11   3   4 5.29616 3.14761   1
  11   3  -4 4.17015 3.20816   1
 -10  -3   4 37.8252 3.95096   1
  10  -3  -4 35.8590 3.74665   1
  10  -3  -4 40.8565 4.61727   1
 -10  -3   4 32.3841 4.03074   1
  10   3  -4 36.2126 4.38643   1
 -10   3   4 35.7656 3.79861   1
  10   3  -4 38.4886 3.74752   1
 -10   3   4 33.6360 3.79101   1
  -9  -3   4 247.859 5.75259   1
  -9  -3   4 247.363 5.82453   1
   9  -3  -4 240.729 6.90655   1
   9  -3  -4 241.594 6.66828   1
  -9   3   4 239.388 7.04036   1
   9   3  -4 246.858 6.77214   1
  -9   3   4 244.706 7.10024   1
   9   3  -4 236.358 6.38836   1
   8  -3  -4 96.4831 4.76588   1
  -8  -3   4 95.4293 4.01270   1
  -8  -3   4 98.0959 3.98698   1
   8  -3  -4 87.8955 4.99569   1
   8   3  -4 102.673 4.60401   1
  -8   3   4 94.2860 5.15756   1
  -8   3   4 93.3945 5.21360   1
   8   3  -4 101.673 4.92663   1
  -7  -3   4 2210.27 23.5294   1
   7  -3  -4 2181.52 24.8010   1
  -7  -3   4 2201.73 23.5016   1
   7  -3  -4 2203.72 24.9433   1
  -7   3   4 2196.24 25.3575   1
  -7   3   4 2227.33 25.4443   1
   7   3  -4 2226.22 24.5364   1
   7   3  -4 2180.90 24.5345   1
   6  -3  -4 3.13228 2.07459   1
   6  -3  -4 6.15071 2.22604   1
  -6  -3   4 3.59097 1.59474   1
   6   3  -4 6.51553 2.11431   1
  -6   3   4 4.55106 2.32151   1
   6   3  -4 2.88815 1.94292   1
  -6   3   4 6.28403 2.34485   1
   5  -3  -4 173.024 4.52148   1
   5  -3  -4 182.149 4.77781   1
   5   3  -4 183.749 4.44758   1
  -5   3   4 185.767 5.00706   1
  -5   3   4 175.503 5.03168   1
   5   3  -4 182.735 4.64666   1
   4  -3  -4 97.7549 3.35880   1
   4  -3  -4 96.5762 3.53400   1
  -4   3   4 98.0764 3.82884   1
   4   3  -4 99.0660 3.41471   1
  -4   3   4 102.715 3.77880   1
   4   3  -4 95.8141 3.51448   1
   3  -3  -4 181.492 3.84675   1
  -3   3   4 185.136 4.45899   1
   3   3  -4 179.183 4.12862   1
  -3   3   4 185.201 4.31603   1
   3   3  -4 183.026 4.01873   1
  -2   3   4 92.4500 3.14150   1
  -2   3   4 93.5088 3.21192   1
   2   3  -4 92.8171 3.08882   1
   2   3  -4 92.0211 3.25109   1
   1   3  -4 218.542 4.32475   1
   1   3  -4 219.147 4.43788   1
  -1   3   4 213.119 3.96437   1
  -1   3   4 213.154 3.98058   1
   0  -3   4 121.624 3.06662   1
   0   3  -4 124.396 3.61892   1
   0   3  -4 123.858 3.55559   1
   1  -3   4 46.7619 2.69363   1
   1  -3   4 52.1509 2.65949   1
  -1   3  -4 48.5313 3.14138   1
  -1   3  -4 45.4538 2.96039   1
   2  -3   4 515.690 7.41463   1
   2  -3   4 507.218 7.30160   1
  -2   3  -4 531.085 7.87531   1
  -2   3  -4 505.282 7.81500   1
   3  -3   4 6.47143 1.92982   1
   3  -3   4 8.09753 1.89816   1
  -3   3  -4 2.67381 1.99468   1
   3   3   4 5.90917 1.50703   1
  -3   3  -4 5.17369 2.03901   1
   4  -3   4 305.126 6.05957   1
   4  -3   4 286.951 5.94737   1
   4   3   4 305.216 5.26045   1
  -4   3  -4 305.101 6.43346   1
  -4   3  -4 306.336 6.43087   1
   4   3   4 289.608 5.21826   1
   5  -3   4 535.193 8.72403   1
   5  -3   4 528.482 8.74562   1
   5   3   4 533.006 7.91400   1
   5   3   4 529.110 7.88854   1
  -5   3  -4 538.420 9.19238   1
  -5   3  -4 516.523 9.04085   1
   6  -3   4 99.6457 4.74404   1
   6  -3   4 96.8104 4.63758   1
   6   3   4 101.869 4.02510   1
   6   3   4 100.741 4.15083   1
  -6   3  -4 102.854 5.00467   1
  -6   3  -4 93.6985 4.95159   1
   7  -3   4 54.1933 4.41278   1
  -7  -3  -4 55.1967 3.06458   1
   7  -3   4 57.3363 4.30849   1
  -7   3  -4 58.0173 4.68365   1
   7   3   4 58.8182 3.85837   1
   7   3   4 56.5745 3.91376   1
  -7   3  -4 55.1324 4.64194   1
  -8  -3  -4 173.920 4.65695   1
   8  -3   4 175.003 6.06149   1
  -8  -3  -4 174.393 4.62746   1
   8  -3   4 168.987 6.14307   1
  -8   3  -4 170.773 6.34298   1
   8   3   4 174.082 5.46546   1
   8   3   4 184.947 5.69163   1
  -8   3  -4 168.697 6.50087   1
   9  -3   4 162.276 6.26195   1
  -9  -3  -4 157.919 4.86831   1
  -9  -3  -4 155.769 4.86172   1
   9  -3   4 149.240 6.29473   1
   9   3   4 154.583 5.71434   1
  -9   3  -4 159.634 6.57956   1
   9   3   4 169.257 5.91031   1
  -9   3  -4 165.271 6.80296   1
 -10  -3  -4 136.509 5.07124   1
  10  -3   4 138.446 6.43999   1
 -10  -3  -4 143.340 5.03091   1
  10  -3   4 151.627 6.54947   1
 -10   3  -4 137.866 6.85938   1
 -10   3  -4 137.068 6.69433   1
  10   3   4 138.662 5.88473   1
 -11  -3  -4 -2.7414 2.55526   1
  11  -3   4 -6.6123 3.12984   1
  11  -3   4 -0.7654 3.07967   1
 -11  -3  -4 -4.4597 2.50533   1
  11   3   4 1.56104 3.17537   1
 -11   3  -4 2.88905 3.65311   1
 -11   3  -4 1.14965 3.31387   1
  11   3   4 3.81990 3.10702   1
 -12  -3  -4 81.9716 5.32124   1
  12  -3   4 91.5755 6.56147   1
  12  -3   4 80.1984 6.67052   1
 -12  -3  -4 88.3264 5.40830   1
  12   3   4 77.9008 6.44922   1
 -12   3  -4 105.084 11.2950   1
 -12   3  -4 96.7573 7.02188   1
  12   3   4 81.3266 6.17833   1
 -13  -3  -4 61.8542 5.53754   1
  13  -3   4 65.6316 6.99263   1
  13  -3   4 62.3652 6.60370   1
 -13  -3  -4 54.2749 5.35557   1
  13   3   4 56.3520 6.55875   1
 -13   3  -4 55.4140 7.90351   1
  13   3   4 63.4196 6.46458   1
 -13   3  -4 66.9755 7.15543   1
 -14  -3  -4 40.0862 4.42512   1
  14  -3   4 32.5633 5.11904   1
 -14  -3  -4 41.0632 4.39862   1
  14  -3   4 32.2196 7.62184   1
  14   3   4 42.9149 5.18242   1
 -14   3  -4 35.2804 5.53507   1
  14   3   4 38.3987 5.23607   1
 -15  -3  -4 -3.7887 3.70009   1
 -15  -3  -4 -1.8374 3.88437   1
  15  -3   4 -4.4259 4.28476   1
  15   3   4 0.49108 4.39929   1
 -15   3  -4 -5.2332 5.01977   1
  15   3   4 -1.5173 4.50071   1
 -16  -3  -4 141.265 7.84744   1
  16  -3   4 142.960 9.48649   1
 -16  -3  -4 140.530 7.91696   1
 -16   3  -4 130.645 9.81335   1
  16   3   4 127.524 9.26494   1
 -17  -3  -4 179.243 8.66090   1
  17  -3   4 164.460 10.5335   1
 -17  -3  -4 184.290 8.68022   1
  17   3   4 161.170 10.3354   1
  17   3   4 178.317 10.6030   1
 -17   3  -4 174.173 10.9826   1
 -18  -3  -4 102.896 8.66679   1
 -18  -3  -4 92.6987 8.16742   1
  18  -3   4 109.841 10.3958   1
  18  -3   4 93.2592 10.2240   1
  18   3   4 102.856 10.5351   1
  18   3   4 78.6498 7.77958   1
 -18   3  -4 93.4991 10.8476   1
  19  -3   4 41.2668 7.56181   1
 -19  -3  -4 26.8516 5.88858   1
  19  -3   4 31.8408 7.36193   1
 -19  -3  -4 33.4046 6.13444   1
 -19   3  -4 23.7847 7.73789   1
 -19   3  -4 22.0714 7.72069   1
  19   3   4 25.7918 7.56359   1
  19   3   4 34.1703 7.51384   1
 -20  -3  -4 -3.7149 5.96254   1
  20  -3   4 9.46001 7.31331   1
 -20  -3  -4 11.4973 6.17058   1
  20  -3   4 10.9040 7.60706   1
 -20   3  -4 8.48022 8.51146   1
  20   3   4 -8.2474 7.65119   1
  20   3   4 0.70180 7.60405   1
 -20   3  -4 -0.3095 8.05107   1
 -21  -3  -4 18.6827 6.65584   1
  21  -3   4 32.6827 8.78399   1
  21  -3   4 38.2189 8.99387   1
  21   3   4 14.3267 8.87056   1
  21   3   4 41.1364 9.58766   1
 -21   3  -4 3.88725 9.14908   1
 -21   3  -4 32.3226 9.82290   1
  22  -4  -4 11.1345 8.94438   1
 -22  -4   4 5.25966 7.59206   1
 -22  -4   4 7.33073 6.09511   1
  22  -4  -4 -4.2476 8.87889   1
  22   4  -4 9.55137 9.83283   1
  22   4  -4 -0.6304 9.13613   1
 -22   4   4 1.89179 9.56001   1
 -21  -4   4 17.1789 5.90175   1
  21  -4  -4 -9.6477 7.76090   1
  21  -4  -4 3.41952 7.52015   1
  21   4  -4 12.0750 8.75919   1
 -21   4   4 2.33548 8.18117   1
  21   4  -4 -11.595 8.21842   1
 -21   4   4 10.6271 8.91231   1
 -20  -4   4 -9.9447 6.28959   1
  20  -4  -4 4.86441 7.03984   1
  20  -4  -4 -12.470 6.38290   1
 -20  -4   4 3.14525 5.22691   1
 -20   4   4 8.64739 8.00969   1
  20   4  -4 10.1239 7.51867   1
  20   4  -4 5.99273 7.58396   1
 -20   4   4 17.4480 8.02213   1
 -19  -4   4 40.7549 5.53470   1
  19  -4  -4 39.4280 7.31792   1
  19  -4  -4 35.6822 6.65475   1
 -19  -4   4 33.4725 5.25252   1
 -19   4   4 24.3902 7.08966   1
  19   4  -4 41.0130 7.33103   1
 -19   4   4 22.6637 7.57206   1
  19   4  -4 45.7895 7.72405   1
 -18  -4   4 2.66779 4.31524   1
  18  -4  -4 4.99012 5.19236   1
  18  -4  -4 5.37511 5.78218   1
 -18  -4   4 0.67539 4.47610   1
  18   4  -4 0.10155 5.96414   1
 -18   4   4 2.76608 6.79306   1
  18   4  -4 6.24343 6.10169   1
 -18   4   4 -5.9884 5.69854   1
 -17  -4   4 -5.2452 3.82449   1
 -17  -4   4 4.62843 4.14064   1
  17  -4  -4 8.38326 5.44130   1
  17   4  -4 -0.7439 5.37849   1
 -17   4   4 8.90976 6.66735   1
  17   4  -4 -0.8927 6.12890   1
 -17   4   4 -6.2381 5.19534   1
  16  -4  -4 126.732 9.29430   1
 -16  -4   4 123.633 6.79236   1
 -16  -4   4 132.470 6.95000   1
  16  -4  -4 125.980 8.51718   1
 -16   4   4 137.293 9.48688   1
  16   4  -4 144.028 9.45572   1
 -16   4   4 134.431 10.0776   1
  16   4  -4 125.330 8.98399   1
 -15  -4   4 2.94488 3.26469   1
  15  -4  -4 -1.5440 4.45084   1
 -15  -4   4 2.63964 3.38826   1
  15  -4  -4 -2.2316 4.04047   1
  15   4  -4 1.48798 4.72158   1
 -15   4   4 -5.4290 8.47738   1
 -15   4   4 -7.0174 4.89017   1
  15   4  -4 -3.2055 4.28618   1
  14  -4  -4 12.7620 4.58253   1
 -14  -4   4 -0.4710 3.17454   1
 -14  -4   4 6.20561 3.23114   1
  14   4  -4 8.70723 4.47073   1
 -14   4   4 23.8820 4.88601   1
 -14   4   4 11.7061 4.62196   1
  14   4  -4 9.95996 4.25621   1
  13  -4  -4 632.249 12.8817   1
  13  -4  -4 627.961 12.5565   1
 -13  -4   4 619.243 10.5408   1
 -13  -4   4 626.315 10.4118   1
 -13   4   4 628.945 13.4129   1
  13   4  -4 622.396 12.3287   1
 -13   4   4 625.276 13.4175   1
  13   4  -4 632.664 12.5968   1
  12  -4  -4 29.0862 4.04466   1
  12  -4  -4 27.0471 4.28297   1
 -12   4   4 34.3965 4.77184   1
  12   4  -4 25.6281 4.00337   1
 -12   4   4 30.4314 4.68384   1
  12   4  -4 29.0335 4.26911   1
  11  -4  -4 120.251 6.58767   1
  11  -4  -4 140.896 6.45203   1
  11   4  -4 139.507 6.29493   1
 -11   4   4 125.537 6.92013   1
 -11   4   4 132.243 7.09786   1
  11   4  -4 127.521 6.45620   1
  10  -4  -4 1.76683 3.06394   1
  10  -4  -4 1.82019 2.68785   1
  10   4  -4 2.86310 2.81626   1
 -10   4   4 4.17967 3.06114   1
 -10   4   4 2.03929 3.17870   1
  10   4  -4 0.07485 2.90279   1
   9  -4  -4 1.06663 2.58381   1
   9  -4  -4 -1.5421 2.71124   1
   9   4  -4 1.91189 2.63738   1
  -9   4   4 5.33572 3.02288   1
   9   4  -4 2.20282 2.57907   1
  -9   4   4 0.18043 2.75333   1
   8  -4  -4 34.7571 3.96188   1
   8  -4  -4 33.3388 4.15934   1
  -8   4   4 33.1764 3.50697   1
   8   4  -4 34.3777 3.22257   1
  -8   4   4 32.3657 3.42217   1
   8   4  -4 30.6031 3.85183   1
   7  -4  -4 13.9953 2.56372   1
   7  -4  -4 10.5367 2.35379   1
   7   4  -4 13.4258 2.36760   1
   7   4  -4 11.8159 2.58923   1
  -7   4   4 10.9306 2.72099   1
  -7   4   4 9.18907 2.82876   1
   6  -4  -4 99.4192 3.94234   1
   6  -4  -4 101.843 4.17729   1
  -6   4   4 100.359 4.75594   1
  -6   4   4 101.813 4.71764   1
   6   4  -4 93.8586 3.92036   1
   6   4  -4 98.6362 4.22162   1
   5  -4  -4 495.651 7.30376   1
   5   4  -4 497.429 7.58803   1
   5   4  -4 500.869 7.46741   1
  -5   4   4 502.002 8.33911   1
  -5   4   4 486.142 8.33361   1
  -4   4   4 18.7698 2.52698   1
  -4   4   4 24.0245 2.58780   1
   4   4  -4 23.6798 2.78570   1
   4   4  -4 28.0712 2.34473   1
  -3   4   4 239.357 4.98614   1
   3   4  -4 241.786 4.61519   1
   3   4  -4 239.773 4.81522   1
  -3   4   4 244.623 5.06882   1
   2   4  -4 1272.41 14.4295   1
  -2   4   4 1284.21 14.4238   1
   1   4  -4 2529.33 26.3069   1
   0   4  -4 143.613 3.85426   1
   0   4  -4 147.479 3.95714   1
  -1   4  -4 82.5725 3.53911   1
  -1   4  -4 84.4637 3.65241   1
  -2   4  -4 152.330 4.49476   1
  -2   4  -4 146.866 4.49890   1
   3  -4   4 130.194 3.83153   1
   3  -4   4 134.952 3.96487   1
  -3   4  -4 136.804 4.67754   1
  -3   4  -4 134.383 4.70964   1
   4  -4   4 783.679 10.6246   1
   4  -4   4 791.643 10.6201   1
  -4   4  -4 783.991 11.5059   1
  -4   4  -4 807.250 11.5896   1
   5  -4   4 32.1714 2.78527   1
   5  -4   4 31.0251 3.62887   1
  -5   4  -4 27.5233 3.14089   1
   5   4   4 31.3296 2.87503   1
  -5   4  -4 32.7799 4.08020   1
   6  -4   4 177.127 5.49626   1
   6  -4   4 167.984 5.35111   1
  -6   4  -4 176.601 6.05909   1
   6   4   4 171.268 4.65392   1
   6   4   4 171.162 4.62556   1
  -6   4  -4 174.911 6.00128   1
   7  -4   4 186.237 5.94310   1
   7  -4   4 196.245 5.86230   1
   7   4   4 179.383 5.16518   1
  -7   4  -4 185.657 6.48870   1
   7   4   4 185.133 5.16152   1
  -7   4  -4 183.558 6.37828   1
   8  -4   4 150.389 5.94361   1
   8  -4   4 151.019 5.81721   1
   8   4   4 144.364 5.28838   1
  -8   4  -4 134.455 6.20577   1
   8   4   4 146.663 5.19680   1
  -8   4  -4 146.194 6.49677   1
   9  -4   4 28.7152 3.61119   1
   9  -4   4 30.9599 3.85787   1
  -9   4  -4 28.7855 4.07460   1
   9   4   4 28.8425 3.42546   1
  -9   4  -4 31.6624 4.08518   1
   9   4   4 30.4867 3.22158   1
  10  -4   4 -2.3490 3.03713   1
  10  -4   4 -1.1894 3.22065   1
 -10   4  -4 2.95708 3.63771   1
  10   4   4 -0.7222 2.79933   1
 -10   4  -4 -2.0294 3.55642   1
  11  -4   4 43.3739 4.49950   1
  11  -4   4 36.9698 4.51170   1
 -11   4  -4 39.1709 5.50349   1
  11   4   4 58.2537 5.52344   1
 -11   4  -4 40.7501 4.69838   1
  11   4   4 42.5900 4.31582   1
  12  -4   4 -3.7802 3.66347   1
  12  -4   4 0.44489 3.54034   1
 -12   4  -4 4.14916 4.01954   1
  12   4   4 -1.5493 3.48321   1
 -12   4  -4 2.68105 4.09699   1
  12   4   4 4.59226 3.59672   1
  13  -4   4 13.0674 4.28358   1
 -13  -4  -4 23.4616 3.21783   1
  13  -4   4 13.5868 4.30991   1
 -13   4  -4 9.90069 5.05772   1
 -13   4  -4 15.0932 4.88610   1
  13   4   4 18.1983 4.35030   1
  13   4   4 18.5846 4.35962   1
  14  -4   4 32.0350 5.08711   1
  14  -4   4 27.9562 5.67760   1
 -14  -4  -4 37.9064 3.91487   1
 -14  -4  -4 29.0743 3.76208   1
 -14   4  -4 27.6289 5.59093   1
  14   4   4 33.2342 5.19462   1
 -14   4  -4 19.7364 5.43416   1
  14   4   4 24.7094 4.78136   1
  15  -4   4 271.013 13.0847   1
 -15  -4  -4 291.353 8.02894   1
 -15  -4  -4 303.608 8.24498   1
  15  -4   4 303.438 10.8796   1
 -15   4  -4 266.064 11.7155   1
  15   4   4 281.224 10.6737   1
  15   4   4 307.641 10.6930   1
 -15   4  -4 319.647 11.5900   1
  16  -4   4 37.1353 5.83421   1
 -16  -4  -4 27.3933 4.33615   1
 -16  -4  -4 18.2763 4.11990   1
  16   4   4 19.3137 5.54211   1
 -16   4  -4 19.8179 6.17652   1
 -16   4  -4 6.08730 5.86244   1
  17  -4   4 -0.2765 5.17729   1
 -17  -4  -4 6.40393 4.27221   1
  17  -4   4 -1.1003 5.36340   1
 -17  -4  -4 4.42204 4.34956   1
  17   4   4 -0.7113 5.54844   1
  17   4   4 1.17331 5.93655   1
 -17   4  -4 -1.3330 5.85497   1
 -17   4  -4 -2.2803 5.97013   1
 -18  -4  -4 5.11801 4.76803   1
 -18  -4  -4 3.02157 4.74634   1
  18  -4   4 12.4003 6.03552   1
  18  -4   4 4.08686 6.33229   1
 -18   4  -4 21.6677 7.48470   1
  18   4   4 1.45587 6.55170   1
 -18   4  -4 3.34963 6.97482   1
  18   4   4 2.69822 6.31427   1
  19  -4   4 10.3200 6.98970   1
 -19  -4  -4 8.41163 5.30666   1
 -19  -4  -4 7.29139 5.17567   1
  19  -4   4 20.0738 6.93900   1
  19   4   4 7.24334 7.25269   1
  19   4   4 31.4377 7.72580   1
 -19   4  -4 3.09427 8.15014   1
 -19   4  -4 15.9238 8.40253   1
  20  -4   4 23.7352 8.03201   1
 -20  -4  -4 21.6394 5.94319   1
  20  -4   4 19.3597 8.17396   1
 -20  -4  -4 14.0080 7.14004   1
 -20   4  -4 8.09685 8.57873   1
 -20   4  -4 7.97806 9.27687   1
  20   4   4 25.8411 8.45895   1
  20   4   4 21.2143 8.57498   1
 -21  -4  -4 -0.1860 6.16608   1
  21  -4   4 17.6284 8.93933   1
  21  -4   4 -2.2726 8.75860   1
  21   4   4 -2.3787 9.02702   1
  21   4   4 17.0433 9.52754   1
 -21   4  -4 12.8236 9.38554   1
  21  -5  -4 18.4673 8.58165   1
  21  -5  -4 -8.2431 7.64470   1
  21   5  -4 7.70421 8.88681   1
  21   5  -4 2.08519 9.07918   1
 -21   5   4 13.3695 9.69792   1
 -21   5   4 26.3419 14.0273   1
  20  -5  -4 6.19918 7.11119   1
  20  -5  -4 13.9475 7.69700   1
  20   5  -4 24.6665 8.17836   1
 -20   5   4 4.29453 8.13776   1
  20   5  -4 -3.1618 7.71848   1
 -20   5   4 8.97923 9.11333   1
  19  -5  -4 -0.5081 6.69335   1
  19  -5  -4 0.25441 6.43055   1
 -19   5   4 9.27322 8.24846   1
  19   5  -4 0.22415 7.18754   1
  19   5  -4 -2.4497 6.99382   1
 -19   5   4 5.90511 7.25540   1
  18  -5  -4 13.4308 5.86758   1
  18  -5  -4 14.5904 6.33690   1
  18   5  -4 -3.8352 6.37517   1
 -18   5   4 8.29102 7.51709   1
  18   5  -4 22.3839 6.84044   1
 -18   5   4 17.2522 7.01194   1
  17  -5  -4 36.1986 6.23241   1
  17   5  -4 35.2910 6.68995   1
  17   5  -4 46.0677 6.63793   1
 -17   5   4 38.1579 6.83212   1
 -17   5   4 36.4153 7.56594   1
  16  -5  -4 106.585 9.14056   1
  16  -5  -4 105.310 8.35576   1
  16   5  -4 112.302 9.40276   1
 -16   5   4 98.8401 9.45137   1
 -16   5   4 94.3201 10.3614   1
  16   5  -4 96.1816 8.97835   1
  15  -5  -4 161.928 8.93664   1
  15  -5  -4 179.645 8.60415   1
  15   5  -4 160.791 9.46977   1
 -15   5   4 201.391 10.1394   1
 -15   5   4 175.457 10.4631   1
  15   5  -4 186.934 9.06956   1
  14  -5  -4 115.354 7.79454   1
  14  -5  -4 103.225 7.53048   1
  14   5  -4 84.4713 8.09410   1
 -14   5   4 108.172 8.88529   1
  14   5  -4 109.584 7.64167   1
 -14   5   4 97.7476 9.12360   1
  13  -5  -4 10.2673 3.89301   1
  13  -5  -4 15.8662 4.14741   1
  13   5  -4 15.7550 4.13447   1
 -13   5   4 10.7382 4.62404   1
 -13   5   4 16.7300 8.10846   1
  13   5  -4 3.05807 4.32916   1
  12  -5  -4 52.6014 5.90078   1
  12  -5  -4 44.5558 4.64956   1
 -12   5   4 43.8142 5.15012   1
  12   5  -4 49.7220 5.95356   1
 -12   5   4 51.9297 5.57071   1
  12   5  -4 51.8679 4.93163   1
  11  -5  -4 40.0466 4.03973   1
  11  -5  -4 26.6203 3.91272   1
 -11   5   4 30.3662 4.65858   1
  11   5  -4 24.6161 4.19620   1
 -11   5   4 32.7922 4.54244   1
  11   5  -4 29.3817 3.90239   1
  10  -5  -4 23.5408 3.24410   1
  10  -5  -4 19.2678 3.47915   1
 -10   5   4 14.4141 3.82282   1
  10   5  -4 19.3142 3.35200   1
  10   5  -4 29.5578 3.72181   1
 -10   5   4 21.1070 3.81179   1
   9  -5  -4 2.51173 2.75851   1
   9  -5  -4 -0.4858 2.43787   1
   9   5  -4 -3.5198 2.53617   1
  -9   5   4 4.14151 3.29261   1
   9   5  -4 0.49470 2.76678   1
  -9   5   4 6.71795 3.17747   1
   8  -5  -4 87.8109 4.36331   1
   8  -5  -4 86.2325 4.55656   1
   8   5  -4 87.5868 4.56800   1
  -8   5   4 82.8052 5.40590   1
  -8   5   4 88.1941 5.47502   1
   8   5  -4 86.4023 4.76603   1
   7  -5  -4 15.2276 2.47218   1
  -7   5   4 13.5035 3.03093   1
   7   5  -4 14.6209 2.51046   1
   7   5  -4 16.3000 2.65443   1
  -7   5   4 12.9903 2.96244   1
   6   5  -4 141.018 4.42718   1
  -6   5   4 150.127 5.42341   1
   6   5  -4 150.922 4.66957   1
  -6   5   4 141.312 5.35086   1
  -5   5   4 169.881 5.28713   1
  -5   5   4 178.765 5.28913   1
   5   5  -4 170.127 4.37879   1
  -4   5   4 52.4650 3.60311   1
  -4   5   4 49.5066 3.70041   1
  -3   5   4 1.82391 1.84841   1
  -3   5   4 -0.5692 1.78571   1
   1   5  -4 102.520 3.68180   1
   0   5  -4 322.427 5.82615   1
  -1   5  -4 15.6694 2.20479   1
  -1   5  -4 12.6444 2.20906   1
  -2   5  -4 20.7502 2.49207   1
  -2   5  -4 22.7712 2.62244   1
  -3   5  -4 14.4949 2.49105   1
  -3   5  -4 13.7102 2.53020   1
  -4   5  -4 89.4885 4.71385   1
  -4   5  -4 101.553 4.74489   1
   5  -5   4 48.8488 3.42125   1
   5  -5   4 48.3450 3.67115   1
  -5   5  -4 41.3029 4.49480   1
  -5   5  -4 53.7505 4.61431   1
   6  -5   4 415.749 7.81734   1
   6  -5   4 420.569 7.62021   1
  -6   5  -4 426.398 9.00834   1
  -6   5  -4 441.152 9.09275   1
   7  -5   4 40.8350 4.11364   1
   7  -5   4 44.4601 4.38639   1
   7   5   4 52.2053 3.90879   1
   7   5   4 47.3274 3.85731   1
  -7   5  -4 44.9884 5.16545   1
  -7   5  -4 48.3911 5.00519   1
   8  -5   4 -1.7697 2.52429   1
   8  -5   4 0.43238 2.66794   1
  -8   5  -4 -2.2260 3.04660   1
   8   5   4 2.00589 2.35783   1
  -8   5  -4 -0.1136 3.33623   1
   8   5   4 0.47383 2.40345   1
   9  -5   4 158.426 6.23903   1
   9  -5   4 135.664 6.35701   1
  -9   5  -4 152.598 7.33645   1
  -9   5  -4 154.267 7.32543   1
   9   5   4 152.257 5.88802   1
   9   5   4 167.724 6.02320   1
  10  -5   4 51.3341 5.57907   1
  10  -5   4 52.0752 4.67031   1
  10   5   4 58.7496 5.39491   1
 -10   5  -4 53.0764 6.65645   1
 -10   5  -4 62.6026 6.61617   1
  11  -5   4 18.4542 4.31895   1
  11  -5   4 28.6851 4.14623   1
 -11   5  -4 18.8278 4.65893   1
  11   5   4 22.1130 4.08147   1
  11   5   4 27.8430 3.95311   1
 -11   5  -4 27.2125 4.91327   1
  12  -5   4 7.68822 3.78265   1
  12  -5   4 2.81471 4.04329   1
  12   5   4 10.1674 3.91450   1
  12   5   4 9.85968 3.80476   1
 -12   5  -4 2.40198 4.54083   1
 -12   5  -4 7.85857 4.61452   1
  13  -5   4 38.5885 4.96812   1
  13  -5   4 37.9285 5.20536   1
  13   5   4 41.6472 5.16784   1
  13   5   4 33.6471 4.71992   1
 -13   5  -4 41.5957 6.02174   1
  14  -5   4 50.2642 6.76113   1
  14  -5   4 50.7586 5.76865   1
  14   5   4 50.7124 5.58985   1
 -14   5  -4 46.9359 6.10526   1
  14   5   4 51.3134 5.48237   1
 -14   5  -4 46.6204 6.51277   1
  15  -5   4 259.363 11.0975   1
  15  -5   4 264.576 10.2406   1
  15   5   4 258.614 10.6797   1
 -15   5  -4 277.926 12.5039   1
  15   5   4 259.415 10.3828   1
 -15   5  -4 278.541 11.8548   1
  16  -5   4 76.1743 9.05784   1
 -16   5  -4 58.6756 7.59489   1
  16   5   4 58.6547 8.92306   1
  16   5   4 56.3009 6.58928   1
 -16   5  -4 64.7128 7.92622   1
  17  -5   4 14.4620 5.94762   1
  17  -5   4 5.38175 5.79656   1
 -17   5  -4 12.0644 7.26495   1
 -17   5  -4 -1.8192 6.78364   1
  17   5   4 15.0841 6.26498   1
  17   5   4 9.39676 6.39352   1
  18  -5   4 4.36264 6.16560   1
  18  -5   4 3.24503 6.52697   1
 -18   5  -4 11.8711 7.51226   1
 -18   5  -4 -2.5937 7.90227   1
  18   5   4 6.16215 6.89119   1
  18   5   4 -6.0826 6.59404   1
  19  -5   4 39.1258 7.70537   1
  19  -5   4 27.5162 7.45295   1
  19   5   4 27.7822 8.40797   1
  19   5   4 31.1690 8.21616   1
 -19   5  -4 49.5779 9.40200   1
 -19   5  -4 44.6160 9.62231   1
  20  -5   4 24.7906 8.06444   1
  20  -5   4 20.2762 8.31782   1
  20   5   4 11.8454 8.98184   1
  20   5   4 28.5977 9.25010   1
 -20   5  -4 15.8978 9.25839   1
  20  -6  -4 3.49580 7.10370   1
  20  -6  -4 8.06478 7.51699   1
 -20   6   4 10.7433 11.2132   1
  20   6  -4 21.7344 9.04620   1
 -20   6   4 -2.0379 8.80529   1
  20   6  -4 19.9915 8.84287   1
  19  -6  -4 4.55013 6.49204   1
  19  -6  -4 5.40406 6.83052   1
  19   6  -4 18.3144 7.80491   1
 -19   6   4 -1.2836 8.97938   1
 -19   6   4 8.81020 8.53796   1
  19   6  -4 12.1491 7.75038   1
  18  -6  -4 52.0657 7.25084   1
 -18   6   4 40.4246 8.70430   1
 -18   6   4 27.7720 7.52993   1
  18   6  -4 52.6152 7.83459   1
  18   6  -4 26.0897 7.54183   1
  17  -6  -4 6.84325 5.12691   1
  17  -6  -4 -4.8488 5.29780   1
 -17   6   4 5.38079 7.49991   1
 -17   6   4 12.5606 6.59366   1
  17   6  -4 -0.6047 6.24099   1
  17   6  -4 4.35266 6.30674   1
  16  -6  -4 1.63304 4.49980   1
  16  -6  -4 4.15442 5.30426   1
  16   6  -4 4.54987 5.90453   1
 -16   6   4 6.90329 6.60595   1
  16   6  -4 0.90937 5.60066   1
 -16   6   4 8.96485 6.05554   1
  15  -6  -4 64.4857 6.08832   1
  15  -6  -4 58.4838 5.75536   1
 -15   6   4 58.8145 7.00210   1
  15   6  -4 67.5030 6.54147   1
  15   6  -4 61.3593 8.12141   1
 -15   6   4 60.2924 7.36853   1
  14  -6  -4 12.2515 4.34496   1
  14  -6  -4 14.7807 4.76072   1
  14   6  -4 15.5033 5.24427   1
  14   6  -4 8.53798 6.27147   1
 -14   6   4 11.2126 5.00902   1
 -14   6   4 9.90886 5.43064   1
  13  -6  -4 21.5751 4.19617   1
  13  -6  -4 14.5274 4.25920   1
 -13   6   4 12.0879 4.61306   1
  13   6  -4 9.83560 4.30271   1
  13   6  -4 21.9371 4.79064   1
 -13   6   4 12.9620 5.22616   1
  12  -6  -4 18.8787 4.11608   1
  12  -6  -4 12.5320 3.58306   1
  12   6  -4 18.1964 4.37428   1
  12   6  -4 11.4991 4.05993   1
 -12   6   4 19.1620 6.30540   1
 -12   6   4 17.8883 4.64407   1
  11  -6  -4 -4.8304 2.91940   1
  11  -6  -4 4.66002 3.27204   1
  11   6  -4 0.69384 3.66987   1
 -11   6   4 -0.7672 3.83553   1
  11   6  -4 3.91106 3.34462   1
  10  -6  -4 1.32660 2.68794   1
  10  -6  -4 9.76385 3.22727   1
  10   6  -4 1.50415 3.32706   1
  10   6  -4 4.90026 3.17531   1
 -10   6   4 -0.3947 3.49698   1
 -10   6   4 1.63932 3.80885   1
  -9   6   4 107.735 6.81852   1
  -9   6   4 106.707 6.66460   1
   9   6  -4 110.049 5.40557   1
   9   6  -4 109.275 5.73819   1
  -8   6   4 13.9089 3.52662   1
  -8   6   4 15.1506 3.43050   1
   8   6  -4 15.9231 2.75218   1
   8   6  -4 12.0486 3.00178   1
  -7   6   4 21.8531 3.39983   1
  -7   6   4 13.1461 3.25228   1
  -6   6   4 55.1018 4.83096   1
  -6   6   4 52.4156 4.71299   1
  -5   6   4 135.214 5.26462   1
  -5   6   4 127.008 5.15348   1
  -4   6   4 277.053 6.27340   1
  -4   6   4 264.610 6.08168   1
  -3   6   4 3.13802 2.03973   1
   0   6  -4 169.224 4.60877   1
  -1   6  -4 56.2372 3.83861   1
  -1   6  -4 56.7652 3.86677   1
  -2   6  -4 393.723 7.59577   1
  -2   6  -4 408.543 7.58551   1
  -3   6  -4 237.992 6.26875   1
  -3   6  -4 239.525 6.31734   1
  -4   6  -4 0.52767 2.65591   1
  -4   6  -4 -6.8853 2.45704   1
  -5   6  -4 313.523 7.91237   1
  -5   6  -4 291.798 7.56780   1
  -6   6  -4 10.1309 3.35915   1
  -6   6  -4 6.31671 3.13701   1
   7  -6   4 206.775 5.93054   1
   7  -6   4 208.102 5.74129   1
  -7   6  -4 208.312 7.60026   1
  -7   6  -4 206.096 7.78229   1
   8  -6   4 159.872 5.64241   1
   8  -6   4 162.804 6.04117   1
  -8   6  -4 165.839 7.48254   1
  -8   6  -4 164.927 7.68811   1
   8   6   4 166.062 5.67185   1
   8   6   4 151.905 5.76292   1
   9  -6   4 355.634 8.52157   1
   9  -6   4 339.279 8.16785   1
   9   6   4 361.459 7.95773   1
  -9   6  -4 352.896 10.0266   1
  -9   6  -4 366.870 10.3441   1
   9   6   4 343.102 8.03240   1
  10  -6   4 0.52438 3.29785   1
  10  -6   4 4.90025 3.28824   1
 -10   6  -4 -0.0018 3.99614   1
  10   6   4 2.42273 3.18578   1
 -10   6  -4 1.91573 4.27224   1
  11  -6   4 129.482 6.87430   1
  11  -6   4 127.736 7.07306   1
 -11   6  -4 129.699 8.98096   1
 -11   6  -4 112.967 8.34893   1
  11   6   4 121.745 6.69667   1
  11   6   4 139.667 6.90228   1
  12  -6   4 -0.9317 4.05995   1
  12  -6   4 -8.1360 3.58855   1
  12   6   4 -2.4330 3.97876   1
 -12   6  -4 4.17811 7.43251   1
 -12   6  -4 1.95278 5.14802   1
  12   6   4 -6.5322 3.78274   1
  13  -6   4 348.239 10.4947   1
 -13   6  -4 361.925 12.6984   1
  13   6   4 328.862 10.0912   1
 -13   6  -4 339.807 11.8039   1
  13   6   4 343.815 10.2878   1
  14  -6   4 141.079 8.87955   1
 -14   6  -4 144.723 10.8562   1
  14   6   4 131.302 8.86468   1
  14   6   4 137.227 8.85688   1
 -14   6  -4 137.013 10.3412   1
  15  -6   4 34.3183 7.76373   1
  15  -6   4 56.1642 6.08152   1
 -15   6  -4 42.8763 7.22750   1
 -15   6  -4 54.5659 7.52960   1
  15   6   4 57.5182 6.48481   1
  15   6   4 57.2394 6.24268   1
  16  -6   4 35.2585 5.92324   1
 -16   6  -4 44.0210 7.97354   1
 -16   6  -4 44.2047 7.43471   1
  16   6   4 39.8932 6.96730   1
  16   6   4 38.1891 6.68575   1
  17  -6   4 13.8771 6.07288   1
  17  -6   4 7.52613 5.78531   1
 -17   6  -4 0.42430 7.49610   1
  17   6   4 -11.932 6.33980   1
  17   6   4 0.08134 6.74174   1
 -17   6  -4 4.96959 8.12796   1
  18  -6   4 3.24673 6.48857   1
  18  -6   4 22.8469 6.82724   1
  18   6   4 0.06930 7.67266   1
  18   6   4 1.87134 7.34493   1
 -18   6  -4 17.9153 9.18493   1
 -18   6  -4 -1.1437 8.10083   1
  19  -6   4 57.6842 8.27942   1
  19  -6   4 52.1158 8.07796   1
  19   6   4 68.9903 9.75015   1
  19   6   4 76.3724 9.67765   1
 -19   6  -4 76.4716 10.8653   1
  19  -7  -4 -5.2756 7.10649   1
  19  -7  -4 -14.733 6.68200   1
  19   7  -4 -16.392 8.40798   1
 -19   7   4 1.30599 10.8065   1
 -19   7   4 -21.343 8.72406   1
  19   7  -4 -5.7503 8.74059   1
  18  -7  -4 36.6979 7.02854   1
 -18   7   4 37.5084 9.49917   1
  18   7  -4 27.1809 8.08826   1
 -18   7   4 28.0128 8.70239   1
  18   7  -4 32.7361 8.21579   1
  17  -7  -4 -6.1677 5.29942   1
  17   7  -4 11.9719 7.03837   1
  17   7  -4 -1.9537 6.95535   1
 -17   7   4 1.70478 8.28194   1
 -17   7   4 16.1269 7.58757   1
  16  -7  -4 82.9879 8.16300   1
  16  -7  -4 82.2654 8.80414   1
  16   7  -4 88.2746 10.0365   1
 -16   7   4 108.775 11.1665   1
  16   7  -4 85.1647 9.10264   1
 -16   7   4 105.525 12.4490   1
  15  -7  -4 62.3557 7.73476   1
  15  -7  -4 59.3491 7.26882   1
  15   7  -4 51.7971 6.64998   1
 -15   7   4 57.1420 8.03682   1
 -15   7   4 42.6381 6.91986   1
  15   7  -4 58.5604 8.57923   1
  14  -7  -4 0.04381 4.39631   1
  14  -7  -4 7.17480 3.98027   1
 -14   7   4 2.59660 6.36294   1
  14   7  -4 4.22104 8.21179   1
  14   7  -4 4.61190 5.16087   1
 -14   7   4 -3.6397 5.27808   1
  13  -7  -4 14.4513 3.96803   1
  13  -7  -4 16.2112 4.00125   1
  13   7  -4 10.5005 4.82320   1
  13   7  -4 7.66192 4.61307   1
 -13   7   4 16.7656 5.80924   1
 -13   7   4 2.33342 5.10262   1
  12  -7  -4 3.84274 3.60193   1
 -12   7   4 -0.5905 4.83339   1
 -12   7   4 6.69856 4.65414   1
  12   7  -4 -2.1896 4.01799   1
  12   7  -4 -4.5760 4.21087   1
  11   7  -4 62.4700 6.62338   1
  11   7  -4 74.3922 6.44124   1
 -11   7   4 62.9803 5.85712   1
 -11   7   4 86.9853 8.20746   1
  10   7  -4 9.23318 3.95616   1
 -10   7   4 11.5305 4.41589   1
 -10   7   4 14.1172 6.01260   1
  10   7  -4 9.88953 3.67302   1
  -9   7   4 11.8274 4.15611   1
  -9   7   4 12.8413 4.39074   1
  -8   7   4 1.87532 3.59545   1
  -8   7   4 3.15125 3.54616   1
  -7   7   4 819.825 13.3687   1
  -7   7   4 827.130 13.3767   1
  -6   7   4 8.70408 3.20198   1
  -6   7   4 5.65419 3.14313   1
  -5   7   4 362.766 7.91164   1
  -5   7   4 355.425 7.91951   1
  -1   7  -4 9.41251 2.71520   1
  -2   7  -4 55.3255 4.40820   1
  -2   7  -4 45.7329 4.59772   1
  -3   7  -4 79.0931 5.02405   1
  -3   7  -4 62.8695 5.13582   1
  -4   7  -4 29.6105 3.70851   1
  -4   7  -4 36.0061 3.78061   1
  -5   7  -4 513.697 10.4198   1
  -5   7  -4 533.884 10.7363   1
  -6   7  -4 76.4464 6.26619   1
  -6   7  -4 57.9252 6.34943   1
  -7   7  -4 42.3750 4.71296   1
  -7   7  -4 30.0244 4.65788   1
  -8   7  -4 172.275 8.51521   1
  -8   7  -4 186.010 8.26631   1
  -9   7  -4 24.5599 4.72085   1
  -9   7  -4 14.2029 5.07411   1
  10  -7   4 12.9708 3.63127   1
 -10   7  -4 8.06073 4.68587   1
 -10   7  -4 1.16726 5.53791   1
  11  -7   4 59.7174 6.17677   1
  11  -7   4 50.2297 5.62661   1
  11   7   4 49.9891 4.91814   1
 -11   7  -4 51.6612 7.72557   1
  11   7   4 54.5490 6.49028   1
 -11   7  -4 48.0133 6.40090   1
  12  -7   4 10.4511 3.80416   1
  12  -7   4 14.8522 4.12798   1
  12   7   4 10.6071 4.23341   1
 -12   7  -4 14.4823 6.06071   1
  12   7   4 6.62355 4.26923   1
 -12   7  -4 18.7358 5.77935   1
  13  -7   4 22.0057 4.41291   1
  13  -7   4 25.2451 4.76826   1
  13   7   4 25.2336 5.18899   1
  13   7   4 16.9379 4.88835   1
 -13   7  -4 23.5527 6.87903   1
 -13   7  -4 30.8735 6.37400   1
  14  -7   4 5.75827 4.49565   1
  14  -7   4 5.72668 4.68644   1
  14   7   4 7.45590 5.28577   1
  14   7   4 1.93751 5.28434   1
 -14   7  -4 2.44563 6.91161   1
 -14   7  -4 5.94035 6.57205   1
  15  -7   4 -6.8504 4.74672   1
  15  -7   4 6.27277 5.26000   1
 -15   7  -4 14.2805 7.50018   1
  15   7   4 -4.6477 5.73003   1
  15   7   4 3.33446 6.05052   1
 -15   7  -4 3.70729 7.15277   1
  16  -7   4 -13.505 5.92908   1
  16  -7   4 9.25056 5.64210   1
  16   7   4 -1.4321 6.50773   1
 -16   7  -4 -5.3766 8.20371   1
  16   7   4 2.50330 6.61598   1
 -16   7  -4 4.41759 8.00947   1
  17  -7   4 7.93005 6.38871   1
  17  -7   4 21.3182 6.60895   1
 -17   7  -4 12.9806 9.51738   1
  17   7   4 17.0572 7.80206   1
 -17   7  -4 14.6163 8.68246   1
  17   7   4 22.2774 7.83351   1
  18  -7   4 42.6054 7.79395   1
  18  -7   4 28.8706 7.23029   1
 -18   7  -4 8.34946 9.37093   1
  18   7   4 32.1891 8.91268   1
  18   7   4 23.6105 8.84028   1
  17  -8  -4 -1.7726 6.27401   1
  17  -8  -4 9.35547 5.38775   1
 -17   8   4 2.95961 9.31530   1
  17   8  -4 -1.0908 7.95779   1
  17   8  -4 9.63691 8.11882   1
 -17   8   4 3.99304 8.00110   1
  16  -8  -4 37.0280 6.13762   1
  16   8  -4 52.0635 7.88862   1
  16   8  -4 28.8833 11.3064   1
 -16   8   4 32.7401 9.33991   1
 -16   8   4 23.3050 7.85046   1
  15   8  -4 10.2913 6.70888   1
 -15   8   4 7.19839 7.69499   1
  15   8  -4 8.16336 6.38085   1
 -15   8   4 10.9434 7.10630   1
 -14   8   4 6.06181 6.88745   1
  14   8  -4 2.82525 5.99973   1
 -14   8   4 8.40592 6.20760   1
  14   8  -4 11.5638 5.56147   1
 -13   8   4 -1.3863 5.58712   1
  13   8  -4 1.91924 4.97605   1
 -13   8   4 -3.5168 6.30820   1
  13   8  -4 -10.497 5.19257   1
 -12   8   4 3.84441 5.72944   1
 -12   8   4 14.3906 5.54344   1
  12   8  -4 0.79527 4.83240   1
  12   8  -4 7.68984 4.63018   1
 -11   8   4 -2.6165 4.70514   1
 -11   8   4 -2.2265 5.10496   1
  11   8  -4 -5.9503 4.34869   1
  10   8  -4 233.755 7.86762   1
 -10   8   4 252.668 10.0707   1
 -10   8   4 245.960 9.76713   1
  -9   8   4 8.69333 4.87743   1
  -9   8   4 2.53768 4.39264   1
  -8   8   4 83.2052 7.11073   1
  -8   8   4 93.9753 7.45140   1
  -7   8   4 31.8302 4.45410   1
  -7   8   4 29.3664 4.38281   1
  -6   8   4 44.0365 4.44056   1
  -6   8   4 41.6417 4.29878   1
  -5   8   4 29.8219 3.91553   1
  -5   8   4 24.4355 3.79962   1
  -2   8  -4 123.342 5.77961   1
  -2   8  -4 120.161 5.82509   1
  -3   8  -4 565.612 10.5177   1
  -3   8  -4 544.078 10.3187   1
  -4   8  -4 58.5581 5.81424   1
  -4   8  -4 59.8618 4.94837   1
  -5   8  -4 2.05998 3.67194   1
  -5   8  -4 2.56147 3.78263   1
  -6   8  -4 11.0103 4.03041   1
  -6   8  -4 10.5770 4.11303   1
  -7   8  -4 17.1121 4.61582   1
  -7   8  -4 12.8431 4.46006   1
  -8   8  -4 912.090 16.8541   1
  -8   8  -4 897.107 16.2713   1
  -9   8  -4 47.7708 6.84385   1
  -9   8  -4 55.6673 5.94127   1
 -10   8  -4 3.77908 5.43023   1
 -10   8  -4 -1.0925 6.14175   1
 -11   8  -4 30.3070 6.35215   1
 -11   8  -4 44.4100 6.79511   1
  12   8   4 64.1372 7.84918   1
 -12   8  -4 58.3007 7.52526   1
  12   8   4 62.0944 7.65819   1
 -12   8  -4 64.4844 7.29770   1
  13  -8   4 0.04254 4.59686   1
 -13   8  -4 11.8698 6.57626   1
  13   8   4 8.60140 5.31056   1
 -13   8  -4 4.83040 6.89026   1
  13   8   4 0.12081 5.86090   1
  14  -8   4 30.1686 4.70924   1
  14  -8   4 28.6374 5.47856   1
  14   8   4 33.0495 6.36437   1
 -14   8  -4 22.8372 8.02030   1
 -14   8  -4 27.6698 7.70617   1
  15  -8   4 28.7259 5.92409   1
  15  -8   4 25.6528 5.20216   1
  15   8   4 15.8176 6.74745   1
 -15   8  -4 36.4093 8.36829   1
  15   8   4 29.2382 7.33497   1
 -15   8  -4 29.5211 8.91103   1
  16  -8   4 28.4918 5.48404   1
  16   8   4 28.2111 7.97802   1
  16   8   4 14.4633 7.57455   1
 -16   8  -4 23.9453 8.86608   1
 -16   8  -4 34.2413 10.1360   1
 -15   9   4 8.17987 9.35233   1
  15   9  -4 -0.5691 7.25708   1
 -15   9   4 -8.0172 7.69993   1
  15   9  -4 17.6354 7.34939   1
  14   9  -4 26.3616 6.75932   1
 -14   9   4 21.3875 7.74528   1
 -14   9   4 22.4732 8.74714   1
 -13   9   4 6.88554 7.61247   1
  13   9  -4 12.0189 7.53239   1
 -13   9   4 1.80384 6.41742   1
  13   9  -4 9.00050 5.88639   1
 -12   9   4 78.5310 9.86545   1
 -12   9   4 73.7170 8.28358   1
 -11   9   4 -4.4132 5.88429   1
 -11   9   4 3.27447 6.38866   1
 -10   9   4 40.3095 6.40619   1
 -10   9   4 57.7606 6.28101   1
  -9   9   4 231.736 10.4572   1
  -9   9   4 250.380 10.0345   1
  -8   9   4 14.3837 4.77970   1
  -8   9   4 22.0979 5.72159   1
  -7   9   4 22.1986 4.53730   1
  -7   9   4 21.5383 4.93838   1
  -6   9   4 145.789 7.55527   1
  -6   9   4 145.027 7.81543   1
  -2   9  -4 277.946 7.94285   1
  -3   9  -4 241.750 7.86819   1
  -4   9  -4 -0.3161 3.89723   1
  -4   9  -4 -1.1838 3.98803   1
  -5   9  -4 5.65201 4.11275   1
  -5   9  -4 0.52054 4.40858   1
  -6   9  -4 136.347 8.16579   1
  -6   9  -4 143.340 8.55447   1
  -7   9  -4 238.477 9.64436   1
  -7   9  -4 212.100 10.2133   1
  -8   9  -4 1.80930 5.07844   1
  -8   9  -4 6.39068 5.47008   1
  -9   9  -4 12.2592 5.90261   1
 -10   9  -4 96.2574 10.5622   1
 -10   9  -4 99.3191 9.92390   1
 -11   9  -4 9.13484 6.91091   1
 -11   9  -4 -11.962 6.07995   1
 -12   9  -4 60.6497 7.86304   1
 -12   9  -4 60.7085 8.50158   1
 -13   9  -4 4.10327 8.21138   1
 -13   9  -4 15.7514 7.71285   1
  13   9   4 -0.8175 6.37273   1
  14   9   4 8.73261 6.86679   1
 -14   9  -4 -7.8628 8.92193   1
  14   9   4 5.33257 7.01014   1
 -14   9  -4 -2.6111 8.15288   1
 -12  10   4 3.75302 7.42598   1
 -12  10   4 22.2546 8.32467   1
 -11  10   4 3.27332 7.49420   1
 -11  10   4 -0.5422 6.68454   1
 -10  10   4 140.574 10.6515   1
 -10  10   4 112.566 11.4917   1
  -9  10   4 115.802 9.70746   1
  -9  10   4 109.100 10.4860   1
  -8  10   4 45.2999 6.21899   1
  -8  10   4 44.3785 7.80709   1
  -7  10   4 7.19729 5.02246   1
  -7  10   4 -2.6013 6.60445   1
  -6  10   4 13.7454 4.80634   1
  -6  10   4 10.4207 5.29958   1
  -3  10  -4 25.0851 4.85928   1
  -4  10  -4 23.5885 5.01971   1
  -4  10  -4 26.4017 5.24225   1
  -5  10  -4 0.81483 4.97419   1
  -5  10  -4 -1.1807 6.23833   1
  -6  10  -4 2.12552 4.98968   1
  -6  10  -4 -3.0758 5.25078   1
  -7  10  -4 -7.4547 5.61995   1
  -7  10  -4 16.8746 5.87083   1
  -8  10  -4 17.5478 10.4090   1
  -8  10  -4 2.59515 6.25892   1
  -9  10  -4 1.63939 6.47565   1
  -9  10  -4 3.99663 6.76930   1
 -10  10  -4 99.2850 12.0945   1
 -10  10  -4 104.162 11.4347   1
 -11  10  -4 -3.6672 8.04719   1
 -11  10  -4 -0.6061 7.36710   1
  -9  11   4 -4.0307 7.62590   1
  -9  11   4 -0.9558 6.82411   1
  -8  11   4 -1.4736 6.95719   1
  -8  11   4 -8.2970 6.24338   1
  -7  11   4 34.1875 6.55813   1
  -4  11  -4 38.7567 6.15591   1
  -5  11  -4 76.8744 9.27393   1
  -6  11  -4 18.9970 6.59695   1
  -6  11  -4 22.3645 6.53946   1
  -7  11  -4 5.49158 7.04546   1
  -7  11  -4 7.02706 6.95969   1
  23   0  -5 23.1583 10.1017   1
 -23   0   5 10.8385 8.48840   1
 -23   0   5 23.3306 9.41271   1
  23   0  -5 39.6004 9.81516   1
  22   0  -5 -5.4185 7.97304   1
  22   0  -5 8.85407 8.49661   1
 -22   0   5 0.34381 7.27205   1
  21   0  -5 8.01882 7.56334   1
 -21   0   5 28.2049 7.41609   1
  21   0  -5 27.0513 7.98233   1
 -20   0   5 1.58273 6.18635   1
 -20   0   5 -4.6426 6.45445   1
  20   0  -5 -0.7825 6.12061   1
  20   0  -5 -9.7651 6.69445   1
  19   0  -5 40.6814 7.15049   1
 -19   0   5 52.0417 6.69761   1
  18   0  -5 -4.2139 5.49365   1
 -18   0   5 5.81678 7.98674   1
 -18   0   5 -6.7046 4.69000   1
 -17   0   5 48.0810 6.25857   1
  17   0  -5 50.5888 6.02194   1
 -17   0   5 45.2377 5.97117   1
 -16   0   5 -4.3992 6.72296   1
  16   0  -5 -2.8726 4.66635   1
 -16   0   5 3.12452 4.25369   1
  15   0  -5 9.22430 4.00414   1
 -15   0   5 3.45815 3.95048   1
  15   0  -5 11.0378 4.58078   1
 -15   0   5 3.72681 5.20410   1
  14   0  -5 -1.2133 3.71008   1
 -14   0   5 4.27662 3.70941   1
  14   0  -5 -4.2397 3.62454   1
 -14   0   5 2.03835 3.71283   1
  13   0  -5 36.3715 4.56160   1
 -13   0   5 34.8872 4.25218   1
 -13   0   5 32.2641 4.24369   1
  13   0  -5 38.2714 4.19832   1
 -12   0   5 1.74830 3.19845   1
 -12   0   5 -2.8445 2.90533   1
  12   0  -5 1.27132 3.27783   1
  12   0  -5 -1.0004 3.02396   1
 -11   0   5 580.473 10.8949   1
  11   0  -5 595.352 11.2403   1
 -11   0   5 572.227 10.7782   1
  11   0  -5 593.535 11.0317   1
 -10   0   5 -3.0107 2.55577   1
  10   0  -5 -0.8104 2.64547   1
  10   0  -5 -1.8133 2.82776   1
 -10   0   5 -2.6929 2.59439   1
  -9   0   5 2.81418 2.49497   1
   9   0  -5 -0.4945 2.44548   1
   9   0  -5 -3.5479 2.62517   1
  -9   0   5 -0.2467 2.49618   1
   8   0  -5 -5.6708 2.43119   1
  -8   0   5 -6.5614 2.29010   1
  -8   0   5 -2.5135 2.35721   1
   8   0  -5 -4.8128 2.20466   1
   7   0  -5 1571.12 18.9805   1
   7   0  -5 1556.58 19.1024   1
  -7   0   5 1586.54 19.0063   1
  -7   0   5 1587.05 18.9839   1
  -6   0   5 2.78149 2.17727   1
   6   0  -5 -0.2388 2.17376   1
   6   0  -5 1.87364 2.04195   1
  -6   0   5 1.87103 2.07581   1
   5   0  -5 716.250 10.2298   1
   5   0  -5 724.491 10.1139   1
  -5   0   5 722.826 10.1134   1
  -5   0   5 732.470 10.2093   1
  -4   0   5 -2.7202 1.75729   1
   4   0  -5 -1.4688 1.82478   1
  -4   0   5 -0.4342 1.81822   1
   4   0  -5 -1.5542 1.91209   1
  -3   0   5 4272.15 42.7044   1
  -3   0   5 4165.21 42.5466   1
   3   0  -5 4187.86 42.5632   1
   3   0  -5 4201.65 42.6792   1
  -2   0   5 -1.1288 1.61448   1
  -2   0   5 0.62570 1.71013   1
   2   0  -5 0.70095 1.72468   1
   2   0  -5 3.23364 1.89726   1
   1   0  -5 9937.60 96.8046   1
  -1   0   5 9999.99 96.8734   1
   0   0  -5 1.81468 1.57228   1
   0   0   5 -0.3204 1.58959   1
   0   0   5 0.87510 1.51309   1
   0   0  -5 -2.5375 1.68683   1
  -1   0  -5 -0.5312 1.63930   1
  -1   0  -5 -1.5219 1.76879   1
   1   0   5 2.36063 1.79159   1
   1   0   5 -0.7021 1.78345   1
   2   0   5 -3.4936 1.76995   1
  -2   0  -5 -1.5878 1.84775   1
  -2   0  -5 -4.2415 1.66560   1
   2   0   5 -3.7876 1.75973   1
  -3   0  -5 8792.54 86.2478   1
   3   0   5 8928.02 86.4465   1
   3   0   5 8731.94 86.2975   1
  -3   0  -5 8683.00 86.2812   1
   4   0   5 -3.2240 1.86798   1
   4   0   5 -1.7176 1.85612   1
  -4   0  -5 -1.9051 2.00599   1
  -4   0  -5 -3.2506 1.79885   1
  -5   0  -5 23.4371 2.56662   1
  -5   0  -5 27.6014 3.49841   1
   5   0   5 24.1922 2.67672   1
   5   0   5 23.0774 2.62936   1
  -6   0  -5 -5.2741 2.15567   1
   6   0   5 -5.8871 1.96240   1
   6   0   5 -5.2100 2.22997   1
   7   0   5 21.7526 2.96103   1
  -7   0  -5 19.1754 2.85948   1
  -7   0  -5 21.7822 3.08167   1
   7   0   5 21.3796 3.05551   1
  -8   0  -5 -6.6775 2.34434   1
  -8   0  -5 -6.9284 2.51530   1
   8   0   5 -3.7034 2.48693   1
  -9   0  -5 198.013 6.39400   1
  -9   0  -5 198.580 6.58579   1
   9   0   5 198.105 6.64928   1
   9   0   5 196.280 6.53868   1
  10   0   5 -4.8518 2.69800   1
  10   0   5 -5.3283 2.85186   1
 -10   0  -5 -2.1202 2.84969   1
 -10   0  -5 -5.9242 2.78627   1
 -11   0  -5 7.99901 3.27300   1
  11   0   5 8.48009 3.76181   1
  11   0   5 10.6248 3.43437   1
 -11   0  -5 9.00597 3.54115   1
 -12   0  -5 -3.3425 3.37230   1
  12   0   5 -3.4695 3.24178   1
 -12   0  -5 -3.0070 3.10146   1
  12   0   5 -1.7488 3.25649   1
  13   0   5 72.7130 6.70423   1
  13   0   5 71.4022 7.84987   1
 -13   0  -5 73.8219 6.47013   1
 -13   0  -5 70.6416 6.70293   1
  14   0   5 4.95226 3.95602   1
 -14   0  -5 6.80357 4.17758   1
 -14   0  -5 -0.0792 4.13348   1
  15   0   5 13.1184 5.30694   1
  15   0   5 20.8159 5.06249   1
 -15   0  -5 17.3054 4.85835   1
 -16   0  -5 -1.0462 4.75082   1
 -16   0  -5 6.18446 8.06324   1
  16   0   5 -6.1501 4.56330   1
  17   0   5 131.476 9.86146   1
 -17   0  -5 123.456 9.42124   1
 -18   0  -5 -0.8496 5.64580   1
  18   0   5 -6.1585 4.75477   1
 -18   0  -5 -3.1668 5.45352   1
  18   0   5 -10.295 5.40003   1
 -19   0  -5 52.3195 6.98208   1
  19   0   5 40.8151 7.21759   1
  19   0   5 30.6389 7.03883   1
 -19   0  -5 43.8968 7.21634   1
  20   0   5 11.5334 7.55334   1
 -20   0  -5 -14.376 6.35242   1
  20   0   5 1.56119 6.88470   1
 -20   0  -5 2.23329 6.94823   1
  21   0   5 20.3178 8.66407   1
  21   0   5 -5.2990 7.74237   1
 -21   0  -5 11.1909 7.58750   1
 -21   0  -5 1.32480 8.00658   1
 -22   0  -5 8.22460 9.41649   1
 -22   0  -5 30.9364 8.60895   1
  22   0   5 -13.484 8.60480   1
 -23  -1   5 71.9262 9.17481   1
 -23  -1   5 75.0338 10.0122   1
  23  -1  -5 69.2302 10.2531   1
  23  -1  -5 81.0146 11.0887   1
 -23   1   5 67.8551 9.91637   1
  23   1  -5 75.3626 11.7176   1
  23   1  -5 72.5550 10.9338   1
 -22  -1   5 7.66517 7.42439   1
 -22  -1   5 16.6562 7.62032   1
  22  -1  -5 2.54341 8.11532   1
  22  -1  -5 13.1485 8.67283   1
  22   1  -5 4.72684 8.43729   1
 -22   1   5 3.05674 7.46277   1
  22   1  -5 -8.5113 8.29814   1
 -21  -1   5 -3.8248 6.16962   1
  21  -1  -5 -6.1616 6.56686   1
  21  -1  -5 -4.1254 7.09874   1
 -21   1   5 6.64231 6.94215   1
 -21   1   5 -15.423 7.18835   1
  21   1  -5 10.6010 7.38195   1
  21   1  -5 -18.030 7.47344   1
  20  -1  -5 16.5123 7.03821   1
 -20  -1   5 15.9910 6.11165   1
  20  -1  -5 21.8597 6.76241   1
  20   1  -5 16.5972 6.89168   1
  20   1  -5 10.1036 6.72127   1
 -20   1   5 22.2268 7.04333   1
 -20   1   5 14.9964 6.83252   1
 -19  -1   5 159.850 10.1638   1
  19  -1  -5 163.097 11.3637   1
  19   1  -5 177.903 11.4294   1
 -19   1   5 140.636 10.8526   1
  19   1  -5 157.386 10.9428   1
 -19   1   5 199.965 11.1086   1
 -18  -1   5 32.2360 5.74530   1
  18  -1  -5 26.0072 6.26551   1
 -18   1   5 29.9776 5.97440   1
  18   1  -5 30.5871 6.07699   1
  18   1  -5 28.9028 6.14626   1
 -17  -1   5 -0.5927 4.59071   1
 -17  -1   5 9.59440 5.82234   1
  17  -1  -5 -1.5770 4.85783   1
  17   1  -5 5.15857 5.16569   1
  17   1  -5 5.70747 4.70971   1
 -17   1   5 12.9462 5.38247   1
 -17   1   5 -2.3512 4.55277   1
 -16  -1   5 270.107 9.73822   1
  16  -1  -5 239.628 10.2337   1
 -16  -1   5 257.399 9.51895   1
 -16   1   5 252.449 10.2657   1
  16   1  -5 243.104 10.1122   1
 -16   1   5 238.428 10.0057   1
  16   1  -5 255.177 9.96317   1
  15  -1  -5 238.057 9.48747   1
  15  -1  -5 246.700 9.34437   1
 -15  -1   5 242.736 8.86472   1
 -15  -1   5 251.544 9.22731   1
  15   1  -5 245.311 9.26723   1
 -15   1   5 239.572 9.45393   1
  15   1  -5 246.238 9.49899   1
 -15   1   5 243.565 9.29756   1
 -14  -1   5 496.219 11.2615   1
  14  -1  -5 454.181 15.2012   1
 -14  -1   5 493.057 11.0803   1
  14  -1  -5 509.844 11.9108   1
  14   1  -5 517.326 11.8350   1
  14   1  -5 495.023 11.8362   1
 -14   1   5 484.638 12.5469   1
 -14   1   5 504.371 11.6953   1
  13  -1  -5 271.702 8.43192   1
 -13  -1   5 267.089 8.28413   1
 -13  -1   5 269.915 8.23290   1
  13  -1  -5 267.490 8.79930   1
 -13   1   5 270.822 8.58091   1
 -13   1   5 294.897 8.80405   1
  13   1  -5 282.420 8.69660   1
  13   1  -5 282.701 8.79586   1
  12  -1  -5 0.78843 3.10896   1
  12  -1  -5 8.62365 3.19047   1
 -12  -1   5 3.58767 3.23340   1
 -12  -1   5 3.18587 3.10752   1
 -12   1   5 2.65144 3.13041   1
 -12   1   5 0.73587 3.18177   1
  12   1  -5 6.20188 3.39248   1
  12   1  -5 2.73997 3.06029   1
  11  -1  -5 289.888 7.92143   1
 -11  -1   5 296.236 7.66365   1
 -11  -1   5 299.331 7.72040   1
  11  -1  -5 287.145 8.08747   1
 -11   1   5 303.384 8.14560   1
  11   1  -5 300.852 7.92406   1
  11   1  -5 306.576 8.16983   1
 -11   1   5 276.145 7.88355   1
  10  -1  -5 274.586 7.38731   1
 -10  -1   5 273.046 7.18128   1
  10  -1  -5 282.991 7.75021   1
 -10  -1   5 286.763 7.23905   1
  10   1  -5 277.072 7.28796   1
  10   1  -5 282.100 7.53677   1
 -10   1   5 277.838 7.51077   1
 -10   1   5 283.188 7.51364   1
  -9  -1   5 -1.3956 2.35134   1
  -9  -1   5 0.16821 2.44922   1
   9  -1  -5 -1.4128 2.39591   1
   9  -1  -5 -0.1919 2.64364   1
   9   1  -5 -0.9778 2.62375   1
   9   1  -5 -3.2453 2.38469   1
  -9   1   5 2.07571 2.46406   1
  -9   1   5 0.56129 2.63107   1
   8  -1  -5 7.32251 2.45798   1
  -8  -1   5 4.13806 2.28290   1
   8  -1  -5 2.16448 2.45134   1
  -8  -1   5 7.56505 2.43292   1
  -8   1   5 6.11497 2.51596   1
   8   1  -5 5.06007 2.38498   1
  -8   1   5 4.08729 2.44913   1
   8   1  -5 5.43216 2.47104   1
   7  -1  -5 295.726 6.61554   1
   7  -1  -5 303.590 6.84542   1
  -7  -1   5 308.132 6.52136   1
  -7  -1   5 312.998 6.57710   1
  -7   1   5 303.230 6.87336   1
  -7   1   5 302.617 6.76367   1
   7   1  -5 304.677 6.61549   1
   7   1  -5 306.672 6.76255   1
  -6  -1   5 22.7577 2.39902   1
   6  -1  -5 23.8961 2.68119   1
  -6  -1   5 20.2520 2.46068   1
   6  -1  -5 24.3446 2.53031   1
   6   1  -5 23.0416 2.54403   1
  -6   1   5 19.9584 2.51564   1
  -6   1   5 30.1260 3.68503   1
   6   1  -5 22.9228 2.44961   1
   5  -1  -5 169.462 4.73766   1
  -5  -1   5 170.180 4.75363   1
  -5  -1   5 165.366 4.58679   1
   5  -1  -5 162.660 4.91703   1
  -5   1   5 172.769 4.81648   1
   5   1  -5 156.470 4.73813   1
   5   1  -5 159.507 4.65700   1
  -5   1   5 167.443 4.86219   1
   4  -1  -5 1991.17 22.0452   1
   4  -1  -5 2027.98 22.1944   1
  -4  -1   5 1998.49 21.9471   1
  -4  -1   5 2010.03 21.9337   1
   4   1  -5 2026.46 22.0836   1
  -4   1   5 2036.29 22.2137   1
  -4   1   5 2005.78 22.2329   1
   4   1  -5 2020.74 22.1728   1
   3  -1  -5 23.9009 2.87490   1
  -3  -1   5 18.9907 2.08125   1
  -3  -1   5 18.4893 2.14790   1
   3  -1  -5 16.9770 2.12529   1
   3   1  -5 21.1784 2.30393   1
  -3   1   5 17.0250 2.09653   1
   3   1  -5 16.7161 2.05730   1
  -3   1   5 18.9817 2.17174   1
   2  -1  -5 4.21559 1.71436   1
   2  -1  -5 2.19344 1.77837   1
  -2  -1   5 3.96978 1.86656   1
  -2  -1   5 2.79227 1.70406   1
  -2   1   5 2.37969 1.65690   1
   2   1  -5 2.43259 1.79596   1
   2   1  -5 5.42581 1.71603   1
  -2   1   5 1.16455 1.84618   1
  -1  -1   5 1506.11 16.7180   1
   1  -1  -5 1499.42 16.4752   1
   1  -1  -5 1498.83 16.5434   1
  -1  -1   5 1467.47 16.5936   1
  -1   1   5 1509.30 16.5843   1
  -1   1   5 1498.62 16.6444   1
   1   1  -5 1498.57 16.7939   1
   1   1  -5 1496.87 16.7366   1
   0  -1   5 1607.32 17.8046   1
   0  -1  -5 1598.43 17.4695   1
   0  -1   5 1601.71 17.8111   1
   0  -1  -5 1610.54 17.5675   1
   0   1  -5 1626.96 17.9196   1
   0   1   5 1597.34 17.5698   1
   0   1  -5 1608.10 17.9470   1
   0   1   5 1626.24 17.7186   1
  -1  -1  -5 15.9885 1.82614   1
   1  -1   5 12.3294 1.93001   1
   1  -1   5 13.8974 2.02638   1
  -1  -1  -5 12.4601 1.85234   1
  -1   1  -5 11.5513 2.00650   1
  -1   1  -5 12.5411 2.05157   1
   1   1   5 12.0097 1.92324   1
   1   1   5 13.3484 1.83172   1
   2  -1   5 4.17474 1.88337   1
  -2  -1  -5 6.11779 1.87040   1
   2  -1   5 6.41461 2.01677   1
  -2  -1  -5 6.73759 1.74109   1
   2   1   5 5.53396 1.75477   1
   2   1   5 5.90770 1.83555   1
  -2   1  -5 5.25250 1.93595   1
  -2   1  -5 5.88826 1.96426   1
   3  -1   5 1138.02 14.1374   1
   3  -1   5 1142.22 14.1585   1
  -3  -1  -5 1129.49 13.6054   1
  -3  -1  -5 1141.01 13.5841   1
   3   1   5 1144.22 13.8546   1
  -3   1  -5 1164.22 14.2298   1
  -3   1  -5 1142.45 14.2359   1
   3   1   5 1156.09 13.8247   1
  -4  -1  -5 102.929 3.88912   1
   4  -1   5 105.795 4.28328   1
   4  -1   5 107.020 4.29974   1
  -4  -1  -5 102.485 3.82027   1
   4   1   5 97.9823 4.03936   1
   4   1   5 105.305 3.99878   1
  -4   1  -5 99.0214 4.25679   1
  -4   1  -5 101.738 4.35897   1
  -5  -1  -5 582.903 8.83236   1
   5  -1   5 574.831 9.43745   1
   5  -1   5 593.736 9.43935   1
  -5  -1  -5 568.637 8.80502   1
  -5   1  -5 567.560 9.29591   1
  -5   1  -5 582.246 9.46794   1
   5   1   5 591.630 9.13830   1
   5   1   5 571.712 9.06540   1
   6  -1   5 481.881 8.74947   1
  -6  -1  -5 470.465 8.12296   1
  -6  -1  -5 480.914 8.17289   1
   6  -1   5 461.991 8.71630   1
   6   1   5 482.611 8.46418   1
  -6   1  -5 454.732 8.57905   1
  -6   1  -5 464.699 8.60586   1
   6   1   5 485.132 8.43744   1
  -7  -1  -5 -1.3189 2.16424   1
   7  -1   5 -0.8742 2.38646   1
  -7  -1  -5 -3.2248 2.17505   1
   7   1   5 1.28873 2.44851   1
  -7   1  -5 0.98950 2.28479   1
   7   1   5 -0.9244 2.18140   1
  -7   1  -5 1.25467 2.38437   1
   8  -1   5 240.700 6.85061   1
  -8  -1  -5 244.721 6.48219   1
   8  -1   5 233.838 6.90682   1
  -8  -1  -5 245.434 6.40685   1
  -8   1  -5 248.114 7.00872   1
   8   1   5 249.299 6.89295   1
  -8   1  -5 245.486 7.06946   1
   8   1   5 247.912 6.70788   1
   9  -1   5 565.562 10.6960   1
  -9  -1  -5 564.637 10.0590   1
  -9  -1  -5 552.675 10.0783   1
   9  -1   5 556.139 10.6613   1
   9   1   5 557.867 10.3824   1
  -9   1  -5 559.787 10.7872   1
  -9   1  -5 553.333 10.6503   1
  10  -1   5 121.315 6.02664   1
 -10  -1  -5 114.938 5.65997   1
  10  -1   5 122.113 6.34772   1
 -10  -1  -5 117.232 5.71004   1
  10   1   5 119.942 5.95751   1
  10   1   5 121.557 6.00576   1
 -10   1  -5 126.411 6.32583   1
 -10   1  -5 119.558 6.14772   1
 -11  -1  -5 53.9051 5.37297   1
  11  -1   5 54.5748 5.45581   1
  11  -1   5 53.7150 5.70544   1
 -11  -1  -5 60.4226 5.40967   1
  11   1   5 58.6904 5.58436   1
  11   1   5 53.1046 5.65422   1
 -11   1  -5 61.2763 5.75649   1
 -11   1  -5 54.5062 5.67528   1
  12  -1   5 55.7966 6.23716   1
 -12  -1  -5 62.9876 5.84568   1
 -12  -1  -5 69.9530 5.98697   1
  12  -1   5 65.4479 5.96881   1
 -12   1  -5 62.5688 6.16436   1
  12   1   5 63.7344 6.14437   1
 -12   1  -5 57.5657 6.35224   1
  12   1   5 53.4873 6.15378   1
 -13  -1  -5 85.3636 6.60568   1
 -13  -1  -5 87.1253 6.81014   1
  13  -1   5 92.4079 6.56341   1
  13  -1   5 99.2206 7.24154   1
 -13   1  -5 93.4499 7.24726   1
  13   1   5 84.3939 6.98254   1
 -13   1  -5 95.2658 11.7094   1
  14  -1   5 436.128 11.6897   1
 -14  -1  -5 448.767 11.1283   1
  14  -1   5 434.229 16.0321   1
 -14  -1  -5 429.514 10.9353   1
 -14   1  -5 425.889 13.1789   1
  14   1   5 439.491 11.5748   1
 -14   1  -5 418.451 11.4465   1
  14   1   5 417.719 14.2001   1
 -15  -1  -5 7.28012 4.30110   1
 -15  -1  -5 5.12152 4.19114   1
  15   1   5 4.61705 4.35747   1
  15   1   5 4.94304 4.44100   1
 -15   1  -5 1.88205 4.49387   1
 -15   1  -5 2.76185 4.58268   1
 -16  -1  -5 489.109 12.5965   1
  16  -1   5 491.498 13.3971   1
 -16  -1  -5 438.452 14.1230   1
  16   1   5 475.826 13.2484   1
 -16   1  -5 484.629 13.3876   1
  16   1   5 489.750 13.1112   1
  17  -1   5 51.3751 6.79628   1
 -17  -1  -5 46.9451 6.10401   1
 -17   1  -5 39.5678 6.35822   1
  17   1   5 52.9751 6.71439   1
  17   1   5 40.1912 6.55626   1
  18  -1   5 4.21660 8.04914   1
  18  -1   5 43.7613 6.99466   1
 -18  -1  -5 27.9999 6.12171   1
 -18   1  -5 34.1752 6.60155   1
 -18   1  -5 30.0492 6.74751   1
  18   1   5 32.1013 6.53628   1
  18   1   5 30.2702 6.86796   1
  19  -1   5 231.293 12.7719   1
 -19  -1  -5 231.279 11.4685   1
  19  -1   5 210.578 12.2092   1
  19   1   5 192.185 12.0390   1
 -19   1  -5 224.193 12.4703   1
 -19   1  -5 209.084 12.4263   1
  19   1   5 236.060 12.8988   1
 -20  -1  -5 18.2634 6.71296   1
  20  -1   5 11.2347 7.50865   1
  20  -1   5 19.5493 7.93633   1
 -20  -1  -5 18.7921 7.10361   1
  20   1   5 18.1988 7.94270   1
 -20   1  -5 16.7001 7.24048   1
  20   1   5 21.6213 7.45881   1
 -20   1  -5 12.9404 7.56933   1
 -21  -1  -5 3.71782 7.06094   1
  21  -1   5 13.1415 8.57762   1
  21  -1   5 1.20108 8.00690   1
 -21  -1  -5 4.99199 7.55846   1
 -21   1  -5 1.25356 8.38440   1
 -21   1  -5 16.6758 8.11047   1
  21   1   5 -7.0282 8.16334   1
  21   1   5 -5.6367 8.49950   1
 -22  -1  -5 25.1381 8.93687   1
 -22  -1  -5 -0.1596 8.09462   1
  22  -1   5 23.7426 9.77121   1
  22   1   5 -5.6661 9.42631   1
 -22   1  -5 15.7045 9.12577   1
  23  -2  -5 41.5466 10.7993   1
 -23  -2   5 23.8030 7.78201   1
  23  -2  -5 28.7726 10.0903   1
 -23  -2   5 34.6847 8.81057   1
  23   2  -5 22.8821 10.6859   1
  23   2  -5 38.5918 12.5851   1
 -23   2   5 28.1634 9.78786   1
  22  -2  -5 -0.1465 8.56998   1
 -22  -2   5 10.8546 6.76138   1
 -22  -2   5 3.36522 7.56890   1
  22  -2  -5 7.37271 8.18452   1
  22   2  -5 -2.2064 8.52578   1
  22   2  -5 -3.3878 8.90642   1
 -22   2   5 -17.989 8.34565   1
 -22   2   5 8.26876 8.67303   1
  21  -2  -5 120.822 12.5840   1
  21  -2  -5 112.731 12.2867   1
 -21  -2   5 119.157 11.1155   1
 -21  -2   5 112.839 10.6533   1
 -21   2   5 94.3159 9.66939   1
 -21   2   5 103.036 10.0197   1
  21   2  -5 92.5683 9.36332   1
  21   2  -5 124.513 12.7964   1
  20  -2  -5 1.70293 6.70690   1
 -20  -2   5 3.20368 5.89921   1
  20  -2  -5 -5.8971 6.22677   1
 -20   2   5 14.6285 7.24093   1
  20   2  -5 4.70909 6.84730   1
  20   2  -5 10.6251 7.00278   1
 -20   2   5 9.37309 7.08030   1
  19  -2  -5 210.036 11.1931   1
  19  -2  -5 187.733 11.4401   1
 -19  -2   5 192.886 12.5366   1
  19   2  -5 206.102 11.7783   1
  19   2  -5 196.886 11.6046   1
 -19   2   5 175.505 11.3788   1
 -19   2   5 172.047 11.6569   1
 -18  -2   5 -1.7958 4.82412   1
  18  -2  -5 10.9937 5.44377   1
  18  -2  -5 1.85276 5.87158   1
  18   2  -5 -3.9876 5.14792   1
 -18   2   5 -4.6617 5.16794   1
  18   2  -5 6.18424 5.87679   1
 -17  -2   5 92.6851 8.11237   1
 -17  -2   5 72.4481 7.68336   1
  17  -2  -5 76.7374 8.53794   1
  17   2  -5 69.2556 6.62922   1
 -17   2   5 79.7204 8.69072   1
  17   2  -5 100.570 9.16664   1
 -16  -2   5 93.5316 7.56246   1
 -16  -2   5 106.461 7.70040   1
  16  -2  -5 113.112 8.60221   1
  16  -2  -5 102.913 7.97344   1
 -16   2   5 91.5950 10.2327   1
  16   2  -5 107.379 8.58479   1
  16   2  -5 96.0896 8.04257   1
 -15  -2   5 172.886 8.10260   1
  15  -2  -5 176.476 9.00430   1
  15  -2  -5 174.988 8.74562   1
 -15  -2   5 187.996 8.04068   1
 -15   2   5 160.880 11.6553   1
 -15   2   5 170.436 8.73588   1
  15   2  -5 196.792 8.88118   1
  15   2  -5 170.995 8.46360   1
  14  -2  -5 96.2802 7.41497   1
 -14  -2   5 83.5921 6.43966   1
 -14  -2   5 92.4854 6.71494   1
  14   2  -5 96.5625 7.05129   1
 -14   2   5 93.9628 7.16529   1
  14   2  -5 99.7797 7.27186   1
 -14   2   5 99.6937 7.18767   1
  13  -2  -5 544.188 11.5377   1
 -13  -2   5 559.428 11.1385   1
 -13  -2   5 551.997 10.7935   1
  13  -2  -5 523.787 11.7377   1
 -13   2   5 530.133 11.7781   1
  13   2  -5 530.787 11.5002   1
 -13   2   5 523.950 11.7503   1
  13   2  -5 550.354 11.4156   1
  12  -2  -5 396.848 9.54271   1
 -12  -2   5 388.760 8.88943   1
 -12  -2   5 410.544 8.95170   1
  12  -2  -5 397.879 9.80265   1
  12   2  -5 397.915 9.32696   1
 -12   2   5 392.585 9.76511   1
  12   2  -5 403.858 9.57491   1
 -12   2   5 388.385 9.71101   1
  11  -2  -5 -1.4511 2.93041   1
 -11  -2   5 -1.7696 2.58569   1
  11  -2  -5 -0.7057 2.65010   1
 -11  -2   5 -1.7003 2.70714   1
 -11   2   5 0.65783 2.93520   1
  11   2  -5 -1.4650 2.72240   1
 -11   2   5 3.90052 2.98282   1
  11   2  -5 0.57393 3.05943   1
  10  -2  -5 21.7084 3.62165   1
  10  -2  -5 20.3601 3.18445   1
 -10  -2   5 23.1435 3.05355   1
 -10  -2   5 19.2892 2.99268   1
  10   2  -5 20.0457 3.22486   1
 -10   2   5 25.1335 3.54194   1
 -10   2   5 19.3617 3.20652   1
  10   2  -5 15.7614 3.14991   1
   9  -2  -5 82.5788 5.00894   1
  -9  -2   5 84.1717 4.61996   1
   9  -2  -5 86.4949 5.27267   1
  -9  -2   5 84.4618 4.72785   1
   9   2  -5 83.5186 5.14076   1
   9   2  -5 85.0956 4.85908   1
  -9   2   5 87.5005 5.27592   1
  -9   2   5 85.7683 5.13521   1
  -8  -2   5 1019.91 13.5025   1
  -8  -2   5 1032.30 13.5284   1
   8  -2  -5 1044.99 14.2583   1
   8  -2  -5 1010.67 14.2741   1
  -8   2   5 1005.34 14.3659   1
   8   2  -5 1022.71 13.9279   1
  -8   2   5 1008.47 14.4454   1
   8   2  -5 1032.02 14.1276   1
   7  -2  -5 116.522 4.76052   1
  -7  -2   5 111.115 4.35277   1
  -7  -2   5 118.108 4.35538   1
   7  -2  -5 125.981 4.98215   1
  -7   2   5 109.381 4.77152   1
   7   2  -5 115.272 4.86426   1
   7   2  -5 115.135 4.55801   1
  -7   2   5 115.767 4.98039   1
  -6  -2   5 159.605 4.61420   1
   6  -2  -5 157.652 5.11571   1
   6  -2  -5 160.411 5.02024   1
  -6  -2   5 163.625 4.71016   1
  -6   2   5 162.392 5.16611   1
   6   2  -5 156.669 5.13134   1
  -6   2   5 160.796 5.31719   1
   6   2  -5 160.541 4.88830   1
   5  -2  -5 4687.82 48.1804   1
   5  -2  -5 4768.06 48.3121   1
  -5  -2   5 4673.03 47.6999   1
  -5  -2   5 4750.13 47.7615   1
   5   2  -5 4820.60 48.1886   1
  -5   2   5 4682.70 48.4634   1
   5   2  -5 4732.22 48.2075   1
  -5   2   5 4807.39 48.6170   1
  -4  -2   5 1398.96 15.9784   1
   4  -2  -5 1426.44 16.3401   1
  -4  -2   5 1414.62 16.0462   1
   4  -2  -5 1416.72 16.4090   1
  -4   2   5 1431.94 16.7046   1
  -4   2   5 1400.87 16.5560   1
   4   2  -5 1414.67 16.4272   1
   4   2  -5 1430.47 16.3968   1
  -3  -2   5 1089.94 12.7754   1
   3  -2  -5 1097.45 13.0136   1
   3  -2  -5 1085.19 12.8921   1
  -3  -2   5 1086.94 12.8347   1
   3   2  -5 1092.71 13.0899   1
  -3   2   5 1106.18 13.2967   1
  -3   2   5 1085.53 13.1565   1
   3   2  -5 1100.89 13.1935   1
  -2  -2   5 1299.91 14.6592   1
   2  -2  -5 1280.32 14.5170   1
   2  -2  -5 1278.76 14.4558   1
  -2  -2   5 1287.04 14.6086   1
   2   2  -5 1315.36 15.0422   1
   2   2  -5 1286.76 14.8720   1
  -2   2   5 1313.51 14.9365   1
  -2   2   5 1292.05 14.8037   1
   1  -2  -5 82.9619 2.94183   1
  -1  -2   5 77.8978 3.22876   1
   1  -2  -5 80.8831 3.02567   1
  -1  -2   5 79.9829 3.30205   1
  -1   2   5 82.5205 3.12351   1
  -1   2   5 76.8215 3.24213   1
   1   2  -5 77.8913 3.35777   1
   1   2  -5 76.0552 3.45792   1
   0  -2  -5 1227.37 13.6225   1
   0  -2  -5 1242.37 13.7118   1
   0  -2   5 1243.44 14.3006   1
   0  -2   5 1260.18 14.3745   1
   0   2   5 1240.00 14.0874   1
   0   2  -5 1237.02 14.5176   1
   0   2  -5 1252.68 14.5765   1
   0   2   5 1231.78 13.9848   1
   1  -2   5 82.9751 3.42800   1
  -1  -2  -5 87.3351 2.83044   1
   1  -2   5 84.5873 3.53007   1
  -1  -2  -5 85.3539 2.89725   1
   1   2   5 86.4747 3.12005   1
   1   2   5 80.8553 3.19732   1
  -1   2  -5 82.8697 3.73889   1
  -1   2  -5 86.0288 3.64468   1
  -2  -2  -5 102.873 3.24546   1
  -2  -2  -5 110.964 3.10911   1
   2  -2   5 114.303 3.89169   1
   2  -2   5 114.116 3.97011   1
  -2   2  -5 110.924 4.08634   1
  -2   2  -5 105.842 3.99140   1
   2   2   5 107.854 3.43441   1
   2   2   5 109.397 3.58474   1
   3  -2   5 572.192 8.77511   1
   3  -2   5 579.856 8.77902   1
  -3  -2  -5 574.257 7.64063   1
  -3  -2  -5 564.042 7.66921   1
  -3   2  -5 566.252 8.83889   1
   3   2   5 577.553 8.19546   1
  -3   2  -5 554.271 8.82523   1
   3   2   5 564.148 8.06760   1
   4  -2   5 85.6410 4.07659   1
   4  -2   5 85.1222 4.05681   1
  -4  -2  -5 83.7035 3.31834   1
  -4  -2  -5 83.7523 3.23491   1
  -4   2  -5 78.3357 4.11689   1
   4   2   5 83.4357 3.64781   1
   4   2   5 84.7886 3.64548   1
  -4   2  -5 83.8019 4.26658   1
  -5  -2  -5 348.386 6.10866   1
  -5  -2  -5 339.630 6.09181   1
   5  -2   5 350.991 7.18929   1
   5   2   5 338.990 6.57677   1
   5   2   5 344.878 6.54523   1
  -5   2  -5 336.591 7.27701   1
  -5   2  -5 345.738 7.23552   1
   6  -2   5 1786.26 21.5836   1
   6  -2   5 1793.80 21.5933   1
  -6  -2  -5 1811.50 20.3478   1
  -6  -2  -5 1775.44 20.2863   1
   6   2   5 1839.29 21.0924   1
  -6   2  -5 1811.74 21.8246   1
   6   2   5 1800.59 20.9319   1
  -6   2  -5 1760.43 21.7978   1
  -7  -2  -5 514.056 8.48922   1
   7  -2   5 520.323 9.58573   1
  -7  -2  -5 517.987 8.42431   1
   7  -2   5 524.431 9.62814   1
  -7   2  -5 512.209 9.69560   1
  -7   2  -5 509.875 9.70217   1
   7   2   5 522.421 9.13730   1
   7   2   5 515.213 9.02595   1
   8  -2   5 279.213 7.41787   1
  -8  -2  -5 269.393 6.45906   1
  -8  -2  -5 280.122 6.49277   1
   8  -2   5 278.463 7.49409   1
   8   2   5 279.061 6.95903   1
  -8   2  -5 279.633 7.54679   1
  -8   2  -5 276.296 7.51378   1
   8   2   5 278.869 7.10995   1
  -9  -2  -5 10.1822 2.74988   1
   9  -2   5 12.9476 3.17817   1
  -9  -2  -5 9.93246 2.67646   1
   9  -2   5 12.1837 3.25582   1
   9   2   5 11.1083 3.01786   1
   9   2   5 4.95124 2.72583   1
  -9   2  -5 6.19753 2.96710   1
  -9   2  -5 8.76596 3.02835   1
  10  -2   5 19.1418 3.55978   1
 -10  -2  -5 16.9959 3.07668   1
  10  -2   5 20.6424 3.51207   1
 -10  -2  -5 13.4517 2.93635   1
  10   2   5 14.9621 3.23434   1
 -10   2  -5 12.7560 3.52078   1
 -10   2  -5 16.8029 3.51465   1
 -11  -2  -5 57.5733 5.03998   1
  11  -2   5 54.9226 5.80884   1
  11  -2   5 57.5644 5.75242   1
 -11  -2  -5 53.6960 5.12216   1
  11   2   5 62.1108 5.71750   1
 -11   2  -5 61.9774 5.98100   1
 -11   2  -5 56.4127 5.71566   1
  11   2   5 55.6476 5.62935   1
  12  -2   5 10.7033 3.57640   1
 -12  -2  -5 12.8695 3.44967   1
 -12  -2  -5 13.5082 3.47302   1
  12  -2   5 14.2312 3.86547   1
  12   2   5 17.0613 3.80167   1
 -12   2  -5 14.6407 4.45886   1
 -12   2  -5 13.4901 3.85825   1
  12   2   5 13.0493 3.83468   1
 -13  -2  -5 6.47082 3.43363   1
  13  -2   5 -0.4472 3.61838   1
 -13  -2  -5 2.04699 3.48695   1
  13  -2   5 -3.7484 3.77635   1
  13   2   5 -0.7701 4.56300   1
  13   2   5 1.63301 3.73705   1
 -13   2  -5 -0.5369 3.96995   1
 -13   2  -5 0.63825 3.99388   1
  14  -2   5 201.606 9.11687   1
 -14  -2  -5 189.141 7.90975   1
  14  -2   5 200.523 8.93916   1
 -14  -2  -5 178.132 8.01107   1
  14   2   5 188.989 8.87300   1
 -14   2  -5 208.266 10.1368   1
  14   2   5 190.447 9.34701   1
 -14   2  -5 195.827 9.20311   1
  15  -2   5 208.557 9.70067   1
  15  -2   5 200.679 11.8259   1
 -15  -2  -5 206.734 8.70562   1
 -15  -2  -5 207.656 8.55093   1
 -15   2  -5 198.410 10.2539   1
  15   2   5 227.662 9.71768   1
  15   2   5 213.071 9.56248   1
 -16  -2  -5 159.792 8.50860   1
  16  -2   5 141.782 9.70994   1
 -16  -2  -5 159.845 8.62879   1
  16   2   5 156.165 9.68406   1
 -16   2  -5 145.453 9.98517   1
  16   2   5 150.347 9.61740   1
  17  -2   5 1.76276 5.58067   1
 -17  -2  -5 5.87537 4.90295   1
 -17  -2  -5 3.06795 8.58603   1
  17  -2   5 16.2105 5.74475   1
  17   2   5 -4.7857 5.32386   1
 -17   2  -5 2.80169 5.76257   1
  17   2   5 8.15042 5.45385   1
 -17   2  -5 -2.1973 5.65883   1
 -18  -2  -5 32.9332 5.89802   1
  18  -2   5 36.9772 6.70668   1
  18  -2   5 27.3819 6.36565   1
  18   2   5 33.1594 6.90655   1
  18   2   5 30.1168 6.71299   1
 -18   2  -5 22.9322 6.88869   1
 -18   2  -5 12.9118 6.84980   1
  19  -2   5 57.8857 7.99390   1
  19  -2   5 46.0883 7.48071   1
 -19  -2  -5 51.9874 6.89288   1
  19   2   5 38.8130 7.55706   1
 -19   2  -5 51.4250 8.11048   1
 -19   2  -5 49.5671 8.06397   1
  19   2   5 31.9001 7.27618   1
  20  -2   5 -7.3700 7.02907   1
 -20  -2  -5 6.53985 6.46931   1
 -20  -2  -5 -8.7726 6.52650   1
  20  -2   5 6.04952 7.68595   1
  20   2   5 -12.125 7.07499   1
 -20   2  -5 5.39170 8.00624   1
 -20   2  -5 -5.8218 7.39046   1
  20   2   5 7.31145 7.97042   1
 -21  -2  -5 44.0399 8.06373   1
  21  -2   5 51.5377 9.35333   1
  21  -2   5 49.2336 8.95182   1
 -21  -2  -5 35.4932 7.61054   1
 -21   2  -5 29.7351 9.63704   1
  21   2   5 41.9855 9.17515   1
  21   2   5 41.3845 9.54349   1
 -21   2  -5 48.1897 9.05899   1
  22  -2   5 30.2439 9.74749   1
 -22  -2  -5 24.5395 8.48789   1
 -22  -2  -5 16.5559 7.84834   1
  22   2   5 2.89209 10.2183   1
 -22   2  -5 3.16565 9.24498   1
 -23  -3   5 5.35744 7.28533   1
 -23  -3   5 14.4935 8.12235   1
  23  -3  -5 23.4113 10.2293   1
  23  -3  -5 27.7366 13.9279   1
 -23   3   5 -6.7322 10.1490   1
  23   3  -5 10.8087 10.4998   1
 -22  -3   5 2.73114 7.39472   1
 -22  -3   5 4.92632 6.72655   1
  22  -3  -5 13.9820 8.44751   1
  22  -3  -5 13.5341 8.99263   1
 -22   3   5 6.63564 9.33650   1
  22   3  -5 -7.1669 8.42676   1
  22   3  -5 1.18762 9.06601   1
 -22   3   5 -2.4445 8.77043   1
  21  -3  -5 -1.3540 7.25893   1
 -21  -3   5 -3.7339 5.78344   1
  21  -3  -5 4.53746 7.90791   1
  21   3  -5 11.4972 8.05496   1
 -21   3   5 -11.972 7.44764   1
  21   3  -5 -0.8989 7.67273   1
 -21   3   5 -9.2136 8.08149   1
  20  -3  -5 111.478 11.1876   1
 -20  -3   5 90.1626 9.73741   1
  20  -3  -5 76.8429 8.79173   1
  20   3  -5 61.6708 8.32653   1
 -20   3   5 78.4905 8.43380   1
 -20   3   5 75.1374 8.84353   1
  20   3  -5 70.2668 8.85054   1
  19  -3  -5 100.733 10.5584   1
 -19  -3   5 90.0115 8.46311   1
  19  -3  -5 95.3560 10.3058   1
 -19   3   5 108.111 10.7848   1
  19   3  -5 98.5642 10.8764   1
  19   3  -5 102.113 10.6836   1
 -18  -3   5 5.94429 4.68366   1
  18  -3  -5 2.85846 5.05479   1
  18  -3  -5 -1.8398 5.58886   1
 -18  -3   5 2.57965 5.02254   1
  18   3  -5 -1.6303 5.71108   1
 -18   3   5 -7.9269 5.32786   1
  18   3  -5 -3.1868 5.79342   1
 -17  -3   5 -2.6876 4.23897   1
  17  -3  -5 -6.0344 4.95524   1
  17   3  -5 -5.4356 5.04330   1
 -17   3   5 -4.2702 5.14724   1
  17   3  -5 -7.9839 5.40355   1
  16  -3  -5 419.521 12.9952   1
 -16  -3   5 433.512 10.6598   1
  16  -3  -5 450.160 12.1017   1
  16   3  -5 425.812 12.3585   1
  16   3  -5 438.753 12.2574   1
 -16   3   5 428.752 12.6882   1
  15  -3  -5 595.338 15.5469   1
  15  -3  -5 610.309 13.7767   1
 -15  -3   5 618.469 12.0793   1
 -15   3   5 642.774 14.6811   1
  15   3  -5 606.114 13.6126   1
 -15   3   5 632.185 14.1910   1
  15   3  -5 620.719 13.4449   1
 -14  -3   5 122.485 6.54710   1
 -14  -3   5 130.579 6.85539   1
  14  -3  -5 133.893 8.00620   1
 -14   3   5 121.456 9.24032   1
  14   3  -5 127.427 7.45394   1
 -14   3   5 129.769 7.92820   1
  14   3  -5 124.714 7.84179   1
 -13  -3   5 17.0039 3.50801   1
 -13  -3   5 16.6353 3.42749   1
  13  -3  -5 18.2245 3.93264   1
  13  -3  -5 21.9898 4.40270   1
 -13   3   5 18.7179 4.30364   1
  13   3  -5 23.0073 4.12835   1
  13   3  -5 13.6086 4.05178   1
  12  -3  -5 42.1202 4.58392   1
  12  -3  -5 49.6514 5.51655   1
 -12  -3   5 38.8918 4.69250   1
 -12  -3   5 45.8672 4.89523   1
 -12   3   5 42.5811 4.65648   1
  12   3  -5 39.8713 4.28077   1
  12   3  -5 36.9288 4.14966   1
 -12   3   5 44.5697 4.74868   1
 -11  -3   5 5.50016 2.79553   1
  11  -3  -5 4.39416 3.22829   1
 -11  -3   5 5.89854 2.63649   1
  11  -3  -5 -1.7304 2.89039   1
  11   3  -5 5.43094 3.19047   1
 -11   3   5 5.20009 3.33696   1
  11   3  -5 1.14360 2.86824   1
 -11   3   5 3.34841 3.12321   1
  10  -3  -5 -4.0714 2.56917   1
  10  -3  -5 0.73104 2.87911   1
 -10  -3   5 -1.3109 2.27944   1
 -10  -3   5 2.11355 2.44888   1
  10   3  -5 -2.9860 2.52686   1
 -10   3   5 -0.4377 2.82289   1
 -10   3   5 0.70302 2.96065   1
  10   3  -5 -2.4699 2.79806   1
   9  -3  -5 352.117 7.87836   1
   9  -3  -5 343.158 7.99723   1
  -9  -3   5 353.274 7.06930   1
  -9  -3   5 349.087 6.94784   1
  -9   3   5 354.782 8.37510   1
   9   3  -5 350.502 7.74901   1
   9   3  -5 343.122 7.85555   1
  -9   3   5 353.558 8.36616   1
  -8  -3   5 326.862 6.49851   1
  -8  -3   5 329.004 6.38405   1
   8  -3  -5 327.073 7.52702   1
   8  -3  -5 320.192 7.20956   1
  -8   3   5 319.090 7.69309   1
  -8   3   5 336.317 7.82126   1
   8   3  -5 318.378 7.33226   1
   8   3  -5 309.367 7.02412   1
   7  -3  -5 1006.51 13.5315   1
  -7  -3   5 1006.08 12.4496   1
   7  -3  -5 995.004 13.6588   1
  -7  -3   5 1015.13 12.5442   1
  -7   3   5 989.781 14.0104   1
   7   3  -5 1006.63 13.3614   1
   7   3  -5 1017.70 13.5382   1
  -7   3   5 1007.11 14.0987   1
  -6  -3   5 25.5707 2.36496   1
   6  -3  -5 26.8430 2.78522   1
   6  -3  -5 27.4416 2.69488   1
  -6  -3   5 25.1980 2.21353   1
  -6   3   5 25.0331 2.82953   1
  -6   3   5 27.3562 3.08327   1
   6   3  -5 23.7362 2.77749   1
   6   3  -5 23.3842 2.54102   1
  -5  -3   5 1116.80 12.9037   1
  -5  -3   5 1111.80 12.8692   1
   5  -3  -5 1102.13 13.7270   1
   5  -3  -5 1114.20 13.6335   1
  -5   3   5 1122.24 14.3075   1
   5   3  -5 1111.92 13.6931   1
  -5   3   5 1127.81 14.2831   1
   5   3  -5 1085.40 13.7218   1
   4  -3  -5 35.7274 2.93094   1
   4  -3  -5 33.5048 3.11117   1
  -4  -3   5 31.4866 2.60844   1
  -4   3   5 35.8983 3.30981   1
   4   3  -5 38.1149 3.14354   1
  -4   3   5 33.6871 3.42713   1
   4   3  -5 31.2924 3.33325   1
  -3  -3   5 749.374 9.18370   1
   3  -3  -5 751.427 9.41231   1
  -3  -3   5 755.480 9.20353   1
   3  -3  -5 763.201 9.42028   1
  -3   3   5 766.229 10.1752   1
  -3   3   5 755.320 10.0430   1
   3   3  -5 761.439 9.93234   1
   3   3  -5 766.031 10.0586   1
  -2  -3   5 692.831 8.54854   1
  -2   3   5 688.316 9.17126   1
  -2   3   5 682.270 9.04722   1
   2   3  -5 685.082 9.16694   1
   2   3  -5 683.021 9.27823   1
  -1  -3   5 496.926 6.87604   1
  -1  -3   5 507.533 6.89637   1
   1   3  -5 492.081 7.46656   1
  -1   3   5 505.179 7.02382   1
  -1   3   5 489.672 7.03329   1
   1   3  -5 498.191 7.43926   1
   0  -3   5 132.436 3.64871   1
   0  -3   5 141.393 3.72045   1
   0   3   5 135.595 3.51745   1
   0   3  -5 138.435 4.06718   1
   0   3  -5 134.068 4.11696   1
   0   3   5 132.087 3.42066   1
   1  -3   5 135.028 3.94172   1
   1  -3   5 126.639 3.72850   1
   1   3   5 134.004 3.46981   1
  -1   3  -5 126.893 4.15122   1
   1   3   5 129.345 3.37114   1
  -1   3  -5 133.952 4.35432   1
   2  -3   5 25.6864 2.91673   1
   2   3   5 23.9806 2.47872   1
  -2   3  -5 26.8038 3.18529   1
  -2   3  -5 26.3808 2.52832   1
   2   3   5 20.7434 2.48658   1
   3  -3   5 328.041 6.22180   1
   3  -3   5 319.727 6.25068   1
   3   3   5 334.053 5.68223   1
  -3   3  -5 333.659 6.64473   1
   3   3   5 331.508 5.59979   1
  -3   3  -5 327.506 6.62948   1
   4  -3   5 349.674 6.89431   1
   4  -3   5 361.324 6.92537   1
  -4   3  -5 359.922 7.29144   1
   4   3   5 353.199 6.19017   1
  -4   3  -5 349.006 7.30623   1
   4   3   5 357.765 6.20228   1
   5  -3   5 20.7510 2.75211   1
   5  -3   5 18.2976 2.66020   1
   5   3   5 19.4562 2.39878   1
  -5   3  -5 20.0375 2.85090   1
   5   3   5 17.2086 2.37964   1
  -5   3  -5 20.5399 2.89181   1
   6  -3   5 506.112 9.12383   1
   6  -3   5 513.857 9.20481   1
  -6   3  -5 521.597 9.60869   1
   6   3   5 518.789 8.51151   1
   6   3   5 515.731 8.44408   1
  -6   3  -5 508.850 9.49079   1
   7  -3   5 80.9063 4.95036   1
  -7  -3  -5 81.8818 3.52957   1
   7  -3   5 80.7869 4.85713   1
  -7  -3  -5 78.5246 3.64781   1
  -7   3  -5 79.5427 5.19259   1
  -7   3  -5 78.7311 5.10604   1
   7   3   5 82.3015 4.32442   1
   7   3   5 92.5437 4.47131   1
  -8  -3  -5 -3.6253 1.94566   1
   8  -3   5 0.27312 2.39357   1
   8  -3   5 -1.7644 2.69301   1
  -8  -3  -5 -4.9882 1.97289   1
   8   3   5 -0.8686 2.47044   1
  -8   3  -5 -2.2925 2.78077   1
  -8   3  -5 -6.6168 2.63215   1
   8   3   5 2.04871 2.45710   1
  -9  -3  -5 14.5153 2.50505   1
   9  -3   5 16.3740 3.28241   1
   9  -3   5 20.8335 3.44863   1
  -9  -3  -5 16.3909 2.69168   1
   9   3   5 19.3163 3.10435   1
  -9   3  -5 21.6985 3.62002   1
  -9   3  -5 22.9462 3.64921   1
   9   3   5 17.0301 3.18735   1
  10  -3   5 110.476 6.26409   1
 -10  -3  -5 101.254 4.93194   1
  10  -3   5 114.260 6.33544   1
 -10  -3  -5 101.017 4.74072   1
 -10   3  -5 101.574 6.56129   1
  10   3   5 98.9286 5.84750   1
 -10   3  -5 105.207 6.51417   1
  10   3   5 111.969 5.81872   1
 -11  -3  -5 164.264 5.94035   1
  11  -3   5 177.262 7.41419   1
  11  -3   5 168.626 7.44726   1
 -11  -3  -5 170.689 5.94360   1
 -11   3  -5 167.304 7.67574   1
  11   3   5 177.463 7.00929   1
 -11   3  -5 177.497 7.83429   1
 -12  -3  -5 16.2264 3.28219   1
 -12  -3  -5 15.0584 3.35153   1
  12  -3   5 21.0766 4.10667   1
  12  -3   5 13.8426 4.00137   1
 -12   3  -5 10.8388 4.26026   1
 -12   3  -5 13.4242 4.30036   1
  12   3   5 18.9080 4.09108   1
  12   3   5 15.0893 4.03877   1
  13  -3   5 213.346 8.75807   1
  13  -3   5 229.594 9.10786   1
 -13  -3  -5 219.246 7.34931   1
 -13  -3  -5 232.553 7.37454   1
 -13   3  -5 226.238 9.42230   1
  13   3   5 234.744 9.31322   1
 -13   3  -5 221.216 9.74726   1
  13   3   5 223.003 8.78472   1
  14  -3   5 -3.0571 4.42284   1
  14  -3   5 -0.7211 4.14021   1
 -14  -3  -5 -4.0749 3.54579   1
 -14  -3  -5 -0.6578 3.58166   1
  14   3   5 -2.1591 4.17628   1
  14   3   5 -0.7459 4.19651   1
 -15  -3  -5 3.99824 4.01855   1
  15  -3   5 -2.4443 4.79004   1
  15  -3   5 3.12858 4.74388   1
 -15  -3  -5 4.53668 4.06745   1
  15   3   5 6.37274 4.83662   1
  15   3   5 2.80854 4.61910   1
 -15   3  -5 6.75928 5.02232   1
 -16  -3  -5 95.5524 7.66339   1
  16  -3   5 82.5489 9.13249   1
 -16  -3  -5 80.7146 7.52043   1
  16   3   5 87.7127 8.84760   1
  16   3   5 77.5577 9.00119   1
 -16   3  -5 103.492 9.55265   1
  17  -3   5 1.98327 5.51830   1
 -17  -3  -5 6.41711 4.85678   1
 -17  -3  -5 6.48158 7.50172   1
  17  -3   5 7.39279 5.34590   1
 -17   3  -5 1.08529 5.88094   1
  17   3   5 0.01146 5.73255   1
  17   3   5 -5.1988 5.51368   1
  18  -3   5 -1.0110 6.02709   1
 -18  -3  -5 5.72056 5.07209   1
  18  -3   5 4.07731 6.10315   1
 -18  -3  -5 4.68874 5.32190   1
  18   3   5 1.98156 6.38003   1
 -18   3  -5 10.6520 6.90603   1
 -18   3  -5 -4.3926 6.65874   1
  18   3   5 -7.4036 6.28880   1
 -19  -3  -5 -2.6338 6.11856   1
  19  -3   5 14.5509 7.31451   1
  19  -3   5 -5.5583 6.67374   1
 -19  -3  -5 2.28634 5.64771   1
  19   3   5 -2.9426 6.86199   1
  19   3   5 -4.2979 6.94552   1
 -19   3  -5 -10.948 7.25063   1
 -19   3  -5 -4.1729 7.30884   1
 -20  -3  -5 25.6990 6.62100   1
  20  -3   5 22.3184 7.84197   1
 -20  -3  -5 12.1709 6.58617   1
  20  -3   5 38.0963 8.09713   1
  20   3   5 20.4870 8.26517   1
 -20   3  -5 19.5017 8.48012   1
 -20   3  -5 -4.7256 8.49790   1
  20   3   5 31.2133 8.63423   1
  21  -3   5 251.882 15.6308   1
 -21  -3  -5 236.728 12.5125   1
  21  -3   5 251.109 15.7000   1
 -21   3  -5 225.707 16.9773   1
  21   3   5 211.994 16.1493   1
 -21   3  -5 241.981 16.2988   1
  21   3   5 258.756 16.0968   1
 -22  -4   5 14.5862 6.69340   1
  22  -4  -5 11.2138 8.90066   1
 -22  -4   5 7.30415 6.54301   1
  22  -4  -5 -4.8601 8.85047   1
 -22   4   5 -6.1469 9.12349   1
  22   4  -5 -12.339 9.26807   1
  22   4  -5 -2.0746 9.53717   1
  21  -4  -5 21.1850 8.47340   1
 -21  -4   5 8.40193 7.11803   1
 -21  -4   5 19.6133 6.16543   1
  21  -4  -5 29.1926 8.02769   1
 -21   4   5 14.5404 9.00850   1
 -21   4   5 9.83716 8.57424   1
  21   4  -5 11.2639 8.74087   1
  21   4  -5 29.3510 9.18142   1
  20  -4  -5 16.8339 7.30724   1
  20  -4  -5 9.12076 7.18216   1
 -20  -4   5 19.2274 5.75366   1
 -20  -4   5 19.4675 5.56664   1
  20   4  -5 17.2890 7.79844   1
 -20   4   5 31.9466 8.26129   1
  20   4  -5 10.8869 7.55520   1
 -20   4   5 21.7719 8.48072   1
 -19  -4   5 9.85440 5.00002   1
  19  -4  -5 -1.6947 6.34985   1
 -19  -4   5 -2.1099 4.82914   1
  19  -4  -5 2.51407 6.13819   1
  19   4  -5 -3.9762 6.42223   1
 -19   4   5 4.67715 6.80424   1
 -19   4   5 -6.5179 7.44785   1
  19   4  -5 11.2355 6.91682   1
 -18  -4   5 71.0364 7.75855   1
  18  -4  -5 73.9046 7.48272   1
 -18  -4   5 80.7811 7.54403   1
 -18   4   5 91.2410 10.5166   1
 -18   4   5 69.6978 8.29074   1
  18   4  -5 89.4418 10.1815   1
  18   4  -5 93.2112 10.5398   1
  17  -4  -5 25.6450 6.37230   1
 -17  -4   5 30.0883 4.70510   1
 -17  -4   5 23.0307 4.58320   1
  17   4  -5 26.8494 6.10202   1
 -17   4   5 32.2054 6.97175   1
  17   4  -5 15.6016 5.94702   1
 -17   4   5 20.4438 6.07411   1
  16  -4  -5 3.45159 4.46836   1
 -16  -4   5 0.14033 3.83750   1
 -16  -4   5 -0.0601 3.65136   1
  16  -4  -5 3.19496 5.91733   1
  16   4  -5 -6.6998 4.67789   1
 -16   4   5 -2.4376 5.33478   1
 -16   4   5 -4.8014 5.07275   1
  16   4  -5 9.41747 5.16385   1
  15  -4  -5 27.6084 5.26148   1
 -15  -4   5 16.9173 3.89279   1
 -15  -4   5 20.5160 3.74389   1
  15  -4  -5 27.4779 5.40768   1
 -15   4   5 19.1893 6.72837   1
 -15   4   5 14.9023 5.15888   1
  15   4  -5 31.5374 5.23739   1
  15   4  -5 25.8885 5.11335   1
 -14  -4   5 140.284 6.28401   1
 -14  -4   5 141.864 6.44014   1
  14  -4  -5 155.827 8.34537   1
 -14   4   5 133.670 8.60791   1
 -14   4   5 154.065 8.66861   1
  14   4  -5 143.762 8.51953   1
  14   4  -5 154.561 8.27042   1
 -13  -4   5 244.807 6.99890   1
  13  -4  -5 266.041 8.72278   1
  13  -4  -5 246.902 8.91529   1
 -13  -4   5 232.267 6.94606   1
 -13   4   5 250.496 9.52059   1
  13   4  -5 249.995 8.77224   1
  13   4  -5 260.495 8.75253   1
 -13   4   5 269.324 9.52012   1
  12  -4  -5 13.8824 3.92990   1
 -12  -4   5 14.9180 2.91325   1
  12  -4  -5 15.5805 3.86764   1
  12   4  -5 16.9257 4.06081   1
 -12   4   5 18.2359 4.41745   1
 -12   4   5 21.8026 4.54932   1
  12   4  -5 11.4002 3.68288   1
  11  -4  -5 716.854 12.5117   1
  11  -4  -5 698.324 12.6076   1
  11   4  -5 717.110 12.3926   1
 -11   4   5 706.887 13.1980   1
 -11   4   5 724.871 13.3871   1
  11   4  -5 713.763 12.2347   1
  10  -4  -5 43.4960 4.81978   1
  10  -4  -5 45.1560 4.13399   1
  10   4  -5 38.9050 4.76337   1
 -10   4   5 44.0013 5.41790   1
 -10   4   5 46.2618 5.53536   1
  10   4  -5 43.1080 3.97764   1
   9  -4  -5 5.93499 2.95101   1
   9  -4  -5 7.44441 2.72605   1
  -9   4   5 9.99114 3.06537   1
  -9   4   5 9.17747 3.36188   1
   9   4  -5 4.15329 2.72739   1
   9   4  -5 5.58366 2.95010   1
   8  -4  -5 248.122 6.32553   1
   8  -4  -5 259.086 6.56477   1
  -8   4   5 256.501 7.17127   1
  -8   4   5 255.945 7.02904   1
   8   4  -5 252.578 6.28296   1
   8   4  -5 255.809 6.57565   1
   7  -4  -5 622.470 9.74871   1
   7  -4  -5 626.684 9.60577   1
  -7   4   5 615.971 10.4598   1
  -7   4   5 628.006 10.4346   1
   7   4  -5 618.344 9.62277   1
   7   4  -5 612.494 9.77855   1
   6  -4  -5 332.937 6.35281   1
   6  -4  -5 338.628 6.51871   1
  -6   4   5 342.812 7.37268   1
   6   4  -5 333.452 6.58083   1
   6   4  -5 342.928 6.79174   1
  -6   4   5 335.812 7.21015   1
   5  -4  -5 -4.2804 1.94498   1
   5   4  -5 -5.1923 1.96070   1
  -5   4   5 -3.9010 2.31023   1
  -5   4   5 -2.1939 2.20723   1
   4   4  -5 2537.58 27.1134   1
   4   4  -5 2595.89 27.3143   1
  -4   4   5 2549.84 27.7052   1
  -4   4   5 2535.79 27.6589   1
  -3   4   5 122.451 4.24183   1
   3   4  -5 132.646 4.03630   1
   3   4  -5 133.974 4.24703   1
  -3   4   5 124.068 4.14629   1
   2   4  -5 81.9709 3.49469   1
  -2   4   5 77.0168 3.42775   1
   2   4  -5 79.6054 3.67997   1
  -2   4   5 77.3731 3.37110   1
   1   4  -5 510.025 7.79460   1
   1   4  -5 521.005 7.77939   1
   0   4  -5 117.072 3.96762   1
   0   4  -5 110.327 4.01192   1
  -1   4  -5 171.852 4.73426   1
  -1   4  -5 175.690 4.90295   1
   2  -4   5 217.847 4.62782   1
   2  -4   5 223.468 4.77179   1
  -2   4  -5 216.863 5.52867   1
  -2   4  -5 222.748 5.51310   1
   3  -4   5 99.5263 3.83296   1
   3  -4   5 102.521 3.98649   1
  -3   4  -5 98.2893 4.48277   1
  -3   4  -5 100.157 4.52381   1
   4  -4   5 426.569 7.50961   1
   4  -4   5 437.670 7.48192   1
   4   4   5 428.381 6.67641   1
   4   4   5 425.747 6.72572   1
  -4   4  -5 433.786 8.21832   1
  -4   4  -5 421.768 8.23797   1
   5  -4   5 62.0045 3.97609   1
   5  -4   5 59.5545 4.08424   1
  -5   4  -5 62.4697 4.53750   1
   5   4   5 58.6042 3.52712   1
   5   4   5 58.8146 3.40262   1
  -5   4  -5 56.6973 4.60013   1
   6  -4   5 82.9732 4.68495   1
   6  -4   5 93.0689 4.71189   1
   6   4   5 96.4721 4.09960   1
   6   4   5 91.1808 4.06951   1
  -6   4  -5 98.4981 5.26770   1
  -6   4  -5 90.0895 5.19295   1
   7  -4   5 -0.6012 2.42243   1
   7  -4   5 1.55082 2.67169   1
  -7   4  -5 5.97366 2.91477   1
   7   4   5 3.15557 2.33555   1
   7   4   5 0.90398 2.23261   1
  -7   4  -5 4.47540 2.86098   1
   8  -4   5 349.158 8.27525   1
   8  -4   5 339.483 8.16616   1
   8   4   5 341.660 7.56135   1
  -8   4  -5 356.955 9.02412   1
  -8   4  -5 343.623 8.86753   1
   8   4   5 342.214 7.43543   1
   9  -4   5 2.26229 3.03203   1
   9  -4   5 3.44945 2.94843   1
  -9   4  -5 1.32279 3.23244   1
   9   4   5 1.08254 2.67765   1
  -9   4  -5 4.46734 3.48381   1
   9   4   5 -3.6619 2.64156   1
  10  -4   5 -1.1577 3.16187   1
  10  -4   5 2.01551 3.27530   1
 -10   4  -5 0.97235 3.61154   1
  10   4   5 1.37025 3.00655   1
  10   4   5 -3.1925 2.96716   1
 -10   4  -5 -4.5384 3.43321   1
  11  -4   5 -1.4647 3.28472   1
  11  -4   5 3.90116 3.69993   1
 -11   4  -5 -1.9853 4.13497   1
 -11   4  -5 -2.9356 3.67610   1
  11   4   5 2.34318 3.25699   1
  12  -4   5 437.094 11.2419   1
  12  -4   5 462.466 11.6634   1
  12   4   5 431.169 10.5952   1
 -12   4  -5 438.895 11.7219   1
  12   4   5 444.469 10.6564   1
  13  -4   5 164.361 8.53422   1
  13  -4   5 146.159 8.00064   1
 -13   4  -5 152.452 9.10197   1
 -13   4  -5 156.119 9.31672   1
  13   4   5 151.591 8.22022   1
  13   4   5 148.256 8.11006   1
 -14  -4  -5 34.1670 4.03080   1
  14  -4   5 26.2186 5.18626   1
  14  -4   5 23.3480 4.79081   1
  14   4   5 28.9368 5.02580   1
  14   4   5 20.4620 4.93006   1
 -14   4  -5 20.3884 5.59072   1
 -14   4  -5 25.0979 5.52323   1
 -15  -4  -5 1.13353 3.67211   1
  15  -4   5 3.65017 4.83093   1
  15  -4   5 2.10634 5.02138   1
 -15  -4  -5 -2.9659 3.44052   1
 -15   4  -5 2.85022 5.39391   1
 -15   4  -5 3.48696 5.89178   1
  15   4   5 3.55514 4.92352   1
  15   4   5 -6.4086 4.71502   1
 -16  -4  -5 41.5971 4.53425   1
  16  -4   5 25.4181 5.64011   1
 -16  -4  -5 30.4360 4.47559   1
 -16   4  -5 36.2097 6.46035   1
  16   4   5 45.1462 6.31930   1
  16   4   5 31.2780 6.01080   1
  17  -4   5 -0.5986 5.48281   1
 -17  -4  -5 -6.8467 4.12663   1
  17  -4   5 6.91516 5.60031   1
 -17  -4  -5 4.33841 4.26805   1
  17   4   5 4.38271 6.01775   1
 -17   4  -5 -1.1188 6.17615   1
  17   4   5 4.49596 5.86105   1
 -17   4  -5 2.56936 6.38474   1
  18  -4   5 101.225 10.9105   1
  18  -4   5 84.7563 10.2435   1
 -18  -4  -5 75.6090 7.77738   1
 -18  -4  -5 102.576 7.94114   1
  18   4   5 91.6971 11.0058   1
  18   4   5 96.8790 11.1928   1
 -18   4  -5 83.9482 9.30486   1
 -18   4  -5 105.767 12.5286   1
 -19  -4  -5 -6.4276 5.33400   1
 -19  -4  -5 7.56034 5.27772   1
  19  -4   5 0.46981 6.88635   1
  19  -4   5 0.62493 6.89934   1
 -19   4  -5 -9.4222 8.02643   1
  19   4   5 5.43635 7.39498   1
 -19   4  -5 -3.7252 7.84722   1
  19   4   5 -12.036 7.19595   1
  20  -4   5 13.3061 8.01628   1
 -20  -4  -5 3.01144 5.76529   1
 -20  -4  -5 7.26536 5.86092   1
  20  -4   5 26.2813 8.61355   1
 -20   4  -5 19.1409 9.42041   1
  20   4   5 14.2091 8.57728   1
  20   4   5 32.4180 8.68394   1
 -20   4  -5 -14.283 9.19096   1
  21  -4   5 7.61774 8.88813   1
 -21  -4  -5 5.29605 7.90156   1
  21  -4   5 1.80540 8.49278   1
 -21  -4  -5 5.22586 7.16053   1
  21   4   5 14.8130 9.94304   1
  21   4   5 10.1678 9.40767   1
 -21   4  -5 7.64321 10.0582   1
  21  -5  -5 -1.7870 8.07308   1
  21  -5  -5 -3.1687 8.21842   1
 -21   5   5 -2.3451 15.6958   1
  21   5  -5 -4.2355 8.97479   1
  21   5  -5 21.4617 9.07981   1
 -21   5   5 5.14168 9.15524   1
  20  -5  -5 1.28504 7.13252   1
  20  -5  -5 3.95410 7.25591   1
 -20   5   5 4.68393 8.18271   1
  20   5  -5 19.4021 8.22179   1
 -20   5   5 -2.9648 8.84368   1
  20   5  -5 9.90263 8.25544   1
  19  -5  -5 9.09695 6.80142   1
  19  -5  -5 18.3505 6.66960   1
 -19   5   5 14.8824 7.59478   1
  19   5  -5 20.3315 7.65783   1
 -19   5   5 2.13882 8.76219   1
  19   5  -5 12.8540 7.40569   1
  18  -5  -5 39.3660 6.59683   1
  18  -5  -5 42.3901 6.93588   1
  18   5  -5 34.8319 7.27477   1
 -18   5   5 27.8535 6.96576   1
  18   5  -5 36.5425 7.12114   1
 -18   5   5 37.2845 8.30136   1
  17  -5  -5 -1.9049 5.39078   1
  17  -5  -5 11.9145 5.64012   1
 -17   5   5 -11.747 5.75915   1
  17   5  -5 2.85351 5.74300   1
  17   5  -5 0.56661 5.69770   1
 -17   5   5 -6.1413 6.17235   1
  16  -5  -5 66.8978 7.81842   1
  16  -5  -5 64.3940 6.74202   1
 -16   5   5 54.6069 7.35557   1
  16   5  -5 71.4542 8.67742   1
 -16   5   5 50.7892 6.54992   1
  16   5  -5 55.1241 6.47804   1
  15  -5  -5 12.4268 4.76441   1
  15  -5  -5 17.6600 4.57426   1
 -15   5   5 20.9039 5.16874   1
  15   5  -5 20.4982 5.66152   1
 -15   5   5 12.1304 5.56681   1
  15   5  -5 14.5964 5.37065   1
  14  -5  -5 531.315 12.2302   1
  14  -5  -5 506.433 12.3711   1
  14   5  -5 496.420 17.2667   1
 -14   5   5 500.020 16.4388   1
 -14   5   5 514.181 13.2920   1
  14   5  -5 502.296 12.2239   1
  13  -5  -5 155.934 7.85517   1
  13  -5  -5 162.900 7.71013   1
  13   5  -5 158.452 7.80892   1
 -13   5   5 167.650 8.66124   1
 -13   5   5 174.739 10.9516   1
  13   5  -5 171.339 8.19796   1
  12  -5  -5 16.1982 3.92439   1
  12  -5  -5 16.8094 4.05670   1
 -12   5   5 15.6224 4.38159   1
  12   5  -5 13.6887 3.82079   1
  12   5  -5 10.4284 4.16822   1
 -12   5   5 15.1634 4.31338   1
  11  -5  -5 216.541 7.31255   1
  11  -5  -5 217.502 7.55209   1
 -11   5   5 225.017 8.54750   1
 -11   5   5 232.534 8.51042   1
  11   5  -5 235.101 7.58977   1
  11   5  -5 224.995 7.72158   1
  10  -5  -5 231.744 7.06875   1
  10  -5  -5 222.058 6.82595   1
  10   5  -5 227.834 7.04346   1
 -10   5   5 231.044 8.15876   1
 -10   5   5 245.665 8.15092   1
  10   5  -5 234.025 7.37405   1
   9  -5  -5 162.576 5.73397   1
   9  -5  -5 179.975 6.15653   1
  -9   5   5 170.891 7.02097   1
  -9   5   5 169.437 6.92491   1
   9   5  -5 160.250 5.98659   1
   9   5  -5 173.075 6.27349   1
   8  -5  -5 2.63998 2.27935   1
   8  -5  -5 2.64046 2.52926   1
  -8   5   5 1.86844 2.86427   1
   8   5  -5 -0.6908 2.71680   1
   8   5  -5 2.50817 2.51387   1
  -8   5   5 2.21318 2.91804   1
   7  -5  -5 154.809 4.66782   1
   7  -5  -5 160.330 4.88796   1
   7   5  -5 170.745 5.21724   1
   7   5  -5 167.849 5.44159   1
  -7   5   5 157.900 6.05657   1
  -7   5   5 169.422 6.15127   1
   6   5  -5 7.89536 2.22451   1
  -6   5   5 4.65091 2.63412   1
   6   5  -5 2.25416 2.30358   1
  -6   5   5 4.11265 2.66525   1
   5   5  -5 39.9609 3.42520   1
   5   5  -5 41.6429 3.75760   1
  -5   5   5 39.8755 3.95474   1
  -5   5   5 43.4206 4.12993   1
  -4   5   5 34.7513 3.68486   1
  -4   5   5 33.9668 3.47455   1
   4   5  -5 37.5617 3.46090   1
   3   5  -5 162.704 4.54856   1
  -3   5   5 166.121 4.58438   1
   3   5  -5 174.089 4.48625   1
  -3   5   5 172.199 4.82702   1
   2   5  -5 27.8308 3.11686   1
  -2   5   5 25.7232 2.91764   1
   2   5  -5 24.9808 2.43899   1
   1   5  -5 62.2139 3.60895   1
   1   5  -5 61.1966 3.50493   1
   0   5  -5 58.3479 3.68511   1
   0   5  -5 57.5497 3.59544   1
  -1   5  -5 182.442 5.00798   1
  -1   5  -5 188.126 5.25454   1
  -2   5  -5 25.4409 2.85275   1
  -2   5  -5 24.0921 2.70490   1
  -3   5  -5 -0.6467 2.28367   1
  -3   5  -5 0.38920 2.24050   1
   4  -5   5 23.0721 2.50696   1
  -4   5  -5 21.8309 3.01469   1
  -4   5  -5 22.9361 3.10396   1
   5  -5   5 5.08503 2.40389   1
   5  -5   5 7.49665 2.20336   1
  -5   5  -5 3.54904 2.75614   1
  -5   5  -5 4.41457 2.88114   1
   6  -5   5 29.9337 3.03491   1
   6  -5   5 28.9865 3.08226   1
  -6   5  -5 18.3014 3.43483   1
   6   5   5 28.0401 3.52859   1
   6   5   5 31.7041 2.72311   1
  -6   5  -5 28.1375 3.47465   1
   7  -5   5 36.4827 3.52726   1
   7  -5   5 33.2276 3.37414   1
  -7   5  -5 35.4387 3.95514   1
   7   5   5 31.7369 3.90051   1
   7   5   5 33.1126 3.91490   1
  -7   5  -5 23.2300 3.65981   1
   8  -5   5 69.1198 4.94219   1
   8  -5   5 61.6609 5.26283   1
   8   5   5 63.1388 4.65536   1
   8   5   5 72.4106 4.66403   1
  -8   5  -5 71.0312 6.07775   1
  -8   5  -5 64.7271 6.05965   1
   9  -5   5 7.15295 3.07758   1
   9  -5   5 3.48391 3.18490   1
   9   5   5 5.30805 3.05550   1
  -9   5  -5 8.76976 3.77044   1
   9   5   5 1.17769 3.01034   1
  -9   5  -5 0.92021 3.60194   1
  10  -5   5 -1.4767 3.26281   1
  10  -5   5 -2.4173 3.05866   1
  10   5   5 3.36039 3.26620   1
  10   5   5 -3.4627 3.03076   1
 -10   5  -5 -7.0225 3.57665   1
  11  -5   5 23.9117 4.11463   1
  11  -5   5 28.6712 4.50321   1
 -11   5  -5 20.9759 4.71381   1
 -11   5  -5 18.6165 6.07947   1
  11   5   5 25.2172 4.09393   1
  12  -5   5 -2.9088 3.95961   1
  12  -5   5 -7.3366 3.68246   1
 -12   5  -5 -2.0874 4.49597   1
  12   5   5 3.91716 3.86284   1
  12   5   5 -0.2817 3.90686   1
 -12   5  -5 1.52760 4.41234   1
  13  -5   5 68.0038 7.46615   1
  13  -5   5 71.4361 7.37701   1
 -13   5  -5 63.0767 6.56365   1
 -13   5  -5 67.8130 8.30637   1
  13   5   5 71.7283 7.37514   1
  13   5   5 80.7451 7.70619   1
  14  -5   5 236.081 9.88215   1
  14  -5   5 225.288 9.57969   1
  14   5   5 232.986 9.78793   1
  14   5   5 220.038 10.1749   1
 -14   5  -5 231.806 10.9904   1
 -14   5  -5 219.175 11.4861   1
  15  -5   5 16.4304 5.38316   1
  15  -5   5 14.5241 4.88805   1
  15   5   5 4.76636 5.14081   1
 -15   5  -5 20.1501 6.10203   1
  15   5   5 14.4376 5.36766   1
 -15   5  -5 17.7091 6.52495   1
  16  -5   5 137.020 9.95452   1
 -16   5  -5 151.766 11.9748   1
 -16   5  -5 159.858 11.3534   1
  16   5   5 127.338 9.92429   1
  16   5   5 136.118 10.2710   1
  17  -5   5 -1.7422 5.89135   1
  17  -5   5 3.16049 6.17233   1
 -17   5  -5 -6.2863 6.96282   1
  17   5   5 5.63491 6.62249   1
 -17   5  -5 0.50852 7.25432   1
  17   5   5 7.85085 6.21919   1
  18  -5   5 13.2271 6.78159   1
  18  -5   5 15.8346 6.42465   1
 -18   5  -5 -2.2412 8.41896   1
  18   5   5 17.8967 7.05906   1
 -18   5  -5 10.6784 7.65710   1
  18   5   5 7.83252 7.14010   1
  19  -5   5 -3.0510 7.23544   1
  19  -5   5 5.75578 7.73102   1
  19   5   5 -4.2997 7.83737   1
  19   5   5 7.19515 8.36643   1
 -19   5  -5 5.53168 8.89121   1
  20  -5   5 -1.4362 8.23464   1
  20  -5   5 15.9096 8.38260   1
  20   5   5 -3.2756 8.99877   1
  20   5   5 0.36095 9.21146   1
 -20   5  -5 38.0122 10.3622   1
  20  -6  -5 1.68410 6.91440   1
  20  -6  -5 1.80992 7.53198   1
 -20   6   5 -10.893 11.1411   1
  20   6  -5 14.1092 9.06861   1
  20   6  -5 -4.0591 8.72348   1
 -20   6   5 -2.9915 9.17049   1
  19  -6  -5 10.4649 6.20692   1
  19  -6  -5 -5.3477 6.85177   1
  19   6  -5 4.52489 8.10353   1
 -19   6   5 7.89892 8.55041   1
 -19   6   5 -4.2842 9.24193   1
  19   6  -5 7.09537 7.89538   1
  18  -6  -5 35.2119 6.93555   1
  18   6  -5 24.3491 7.35793   1
 -18   6   5 17.9734 7.64685   1
 -18   6   5 10.5855 8.79663   1
  18   6  -5 20.1013 7.42862   1
  17  -6  -5 12.0330 5.97699   1
  17  -6  -5 7.36188 5.27813   1
  17   6  -5 7.70187 6.53189   1
 -17   6   5 17.3432 7.80900   1
 -17   6   5 11.8861 6.80001   1
  17   6  -5 0.75077 6.42928   1
  16  -6  -5 53.5339 5.90549   1
  16  -6  -5 59.3687 6.47317   1
 -16   6   5 56.4395 7.30888   1
 -16   6   5 56.3203 7.67267   1
  16   6  -5 65.9554 7.46203   1
  16   6  -5 65.9385 6.93598   1
  15  -6  -5 18.4554 5.15116   1
  15  -6  -5 15.5691 4.75367   1
 -15   6   5 26.0468 6.14398   1
  15   6  -5 14.8192 5.56886   1
 -15   6   5 22.6892 6.61008   1
  14  -6  -5 27.2015 4.80974   1
  14  -6  -5 28.7597 5.09427   1
  14   6  -5 39.6686 5.56000   1
 -14   6   5 27.3056 5.95700   1
 -14   6   5 30.2920 5.53166   1
  14   6  -5 44.0691 8.22264   1
  13  -6  -5 4.87123 4.07372   1
  13  -6  -5 2.68775 3.65339   1
  13   6  -5 3.93375 4.47245   1
  13   6  -5 -5.9742 4.00854   1
 -13   6   5 13.5705 5.39355   1
 -13   6   5 5.41072 4.60604   1
  12  -6  -5 37.2078 4.49353   1
  12  -6  -5 34.8999 4.15790   1
  12   6  -5 37.3116 4.93596   1
 -12   6   5 34.0886 5.20589   1
  12   6  -5 43.2192 4.80003   1
  11  -6  -5 104.696 5.79295   1
  11  -6  -5 114.540 6.48627   1
 -11   6   5 126.772 10.8351   1
  11   6  -5 106.154 6.92710   1
 -11   6   5 110.951 7.69160   1
  11   6  -5 99.2807 6.52378   1
  10  -6  -5 10.4268 2.95711   1
  10  -6  -5 11.0019 3.25465   1
 -10   6   5 4.78676 4.03873   1
 -10   6   5 7.14637 3.89433   1
  10   6  -5 6.67245 3.33534   1
  10   6  -5 7.64445 3.68347   1
  -9   6   5 24.2815 4.27739   1
  -9   6   5 29.3117 4.20396   1
   9   6  -5 33.4962 3.71079   1
   9   6  -5 30.8811 3.82139   1
  -8   6   5 74.7021 5.90045   1
  -8   6   5 76.0099 5.97965   1
   8   6  -5 74.4450 5.23919   1
   8   6  -5 70.7737 4.79496   1
  -7   6   5 6.80525 3.12880   1
  -7   6   5 11.7490 3.20943   1
   7   6  -5 2.32557 2.80628   1
   7   6  -5 6.68222 2.57052   1
  -6   6   5 29.5808 3.51024   1
  -6   6   5 24.0031 3.30923   1
  -5   6   5 171.319 5.69732   1
   5   6  -5 172.062 5.23123   1
  -5   6   5 170.570 5.87689   1
   5   6  -5 172.912 4.90553   1
  -4   6   5 85.7887 4.58687   1
  -4   6   5 82.1642 4.39368   1
  -3   6   5 98.0755 4.35634   1
   1   6  -5 -1.0838 2.07030   1
   1   6  -5 -1.0615 2.06565   1
   0   6  -5 180.805 5.07386   1
   0   6  -5 170.665 5.18420   1
  -1   6  -5 19.7354 2.73381   1
  -1   6  -5 18.9818 2.82235   1
  -2   6  -5 146.812 5.42740   1
  -2   6  -5 143.340 5.28806   1
  -3   6  -5 22.0236 3.23558   1
  -3   6  -5 26.1164 3.18892   1
  -4   6  -5 9.22617 2.94443   1
  -4   6  -5 10.5827 3.17029   1
  -5   6  -5 13.8351 3.45180   1
  -5   6  -5 15.5942 3.40334   1
  -6   6  -5 419.111 9.60378   1
  -6   6  -5 413.521 9.69550   1
   7  -6   5 14.6319 3.05997   1
   7  -6   5 14.0034 2.81083   1
  -7   6  -5 13.0284 3.93583   1
  -7   6  -5 17.1134 3.96101   1
   7   6   5 16.9076 2.84041   1
   8  -6   5 8.34660 2.93383   1
   8  -6   5 6.62182 3.24460   1
   8   6   5 4.39415 2.82666   1
  -8   6  -5 4.56773 3.80834   1
   8   6   5 0.71008 2.86539   1
  -8   6  -5 8.46399 3.96601   1
   9  -6   5 -7.8021 3.23871   1
   9   6   5 -0.8014 3.04975   1
   9   6   5 -0.1595 2.96080   1
  -9   6  -5 -6.3905 3.59332   1
  10  -6   5 28.6259 4.24047   1
  10  -6   5 22.0387 3.74648   1
  10   6   5 21.9803 3.88222   1
 -10   6  -5 27.3320 5.05053   1
 -10   6  -5 16.6683 4.97470   1
  10   6   5 26.7594 3.90263   1
  11  -6   5 52.4402 4.86683   1
  11  -6   5 43.0075 5.10722   1
 -11   6  -5 37.6811 5.60736   1
  11   6   5 48.3574 4.77885   1
 -11   6  -5 36.2786 5.74163   1
  12  -6   5 6.75584 4.45691   1
  12  -6   5 4.93016 3.89110   1
 -12   6  -5 1.57008 5.12481   1
  12   6   5 -3.7418 4.07259   1
 -12   6  -5 -3.3825 5.03038   1
  12   6   5 4.11356 4.30063   1
  13  -6   5 1.78566 4.22138   1
  13  -6   5 1.69831 4.56941   1
  13   6   5 4.17670 4.60425   1
 -13   6  -5 -4.4794 5.70326   1
 -13   6  -5 8.70356 5.60205   1
  13   6   5 -9.2359 6.46634   1
  14  -6   5 162.134 8.74264   1
  14  -6   5 150.261 9.26324   1
  14   6   5 134.417 13.2488   1
 -14   6  -5 156.991 11.2446   1
  14   6   5 141.676 9.16258   1
 -14   6  -5 141.269 10.5589   1
  15  -6   5 71.1270 8.26662   1
  15  -6   5 64.2511 6.77750   1
 -15   6  -5 67.2427 8.00549   1
  15   6   5 62.8072 6.76175   1
  15   6   5 70.2578 7.08167   1
 -15   6  -5 69.5673 8.08017   1
  16  -6   5 11.1006 5.67025   1
  16   6   5 12.4910 6.15423   1
  16   6   5 18.1562 6.50672   1
 -16   6  -5 12.5921 8.04435   1
 -16   6  -5 -4.4705 6.84996   1
  17  -6   5 22.9995 6.42893   1
  17  -6   5 23.0881 6.25253   1
 -17   6  -5 11.7228 8.41361   1
  17   6   5 11.1374 7.03306   1
 -17   6  -5 14.6475 7.99598   1
  17   6   5 25.6064 7.25186   1
  18  -6   5 23.5903 7.25967   1
  18  -6   5 11.7348 6.95067   1
 -18   6  -5 28.9629 9.32697   1
  18   6   5 24.8894 8.12759   1
 -18   6  -5 12.2898 9.52772   1
  18   6   5 18.7811 8.14549   1
  19  -6   5 36.6014 7.87185   1
  19  -6   5 19.4880 7.90916   1
 -19   6  -5 14.6014 10.1185   1
  19   6   5 37.2684 9.32376   1
  19   6   5 47.5662 9.49806   1
  19  -7  -5 53.2982 7.78748   1
  19  -7  -5 24.9445 7.69851   1
  19   7  -5 59.4128 9.78857   1
 -19   7   5 47.8640 13.0206   1
 -19   7   5 64.0041 10.3822   1
  19   7  -5 45.4908 9.79849   1
  18  -7  -5 0.24127 6.34043   1
 -18   7   5 11.6031 9.53184   1
 -18   7   5 4.85872 7.96601   1
  18   7  -5 -10.030 7.65321   1
  18   7  -5 -4.3248 7.76668   1
  17  -7  -5 30.4014 5.93712   1
  17   7  -5 38.2615 7.49937   1
 -17   7   5 43.8886 9.21810   1
  17   7  -5 33.8788 7.69032   1
 -17   7   5 43.9767 8.11858   1
  16  -7  -5 43.7539 6.03526   1
  16  -7  -5 31.1272 5.38243   1
  16   7  -5 56.8002 7.35402   1
 -16   7   5 44.0699 8.49637   1
 -16   7   5 35.1465 7.09402   1
  15  -7  -5 26.6990 5.09610   1
  15  -7  -5 25.7560 4.85859   1
 -15   7   5 17.0461 7.31725   1
  15   7  -5 18.0717 6.13597   1
 -15   7   5 8.15460 5.89546   1
  15   7  -5 25.9127 6.03619   1
  14  -7  -5 8.10306 4.89552   1
  14  -7  -5 11.4845 4.13213   1
  14   7  -5 15.0994 5.42657   1
 -14   7   5 5.43931 6.36055   1
  14   7  -5 17.1925 5.50326   1
 -14   7   5 17.1396 5.81977   1
  13  -7  -5 38.8167 4.35304   1
  13  -7  -5 46.2853 5.01574   1
  13   7  -5 32.8559 5.42767   1
 -13   7   5 34.1689 5.93581   1
 -13   7   5 48.7076 6.58955   1
  13   7  -5 39.8637 5.45111   1
 -12   7   5 136.238 9.49358   1
  12   7  -5 127.259 7.80386   1
  12   7  -5 130.281 8.10757   1
 -12   7   5 148.592 9.08403   1
  11   7  -5 77.8579 6.98171   1
  11   7  -5 62.2806 6.62582   1
 -11   7   5 62.1908 7.02724   1
 -11   7   5 56.9205 5.77966   1
 -10   7   5 123.037 7.86798   1
  10   7  -5 125.006 6.89471   1
  10   7  -5 118.250 6.60947   1
  -9   7   5 334.050 9.61504   1
   9   7  -5 318.807 8.03127   1
  -9   7   5 327.576 9.74276   1
  -8   7   5 21.4816 3.91703   1
  -8   7   5 27.7642 4.32181   1
  -7   7   5 6.95665 3.52017   1
  -7   7   5 8.65379 3.41817   1
  -6   7   5 127.068 6.15672   1
  -6   7   5 124.662 6.29618   1
  -5   7   5 163.920 6.15663   1
  -5   7   5 158.539 6.15531   1
  -4   7   5 38.8633 4.63869   1
  -4   7   5 44.2006 4.58185   1
   0   7  -5 0.05834 2.65753   1
   0   7  -5 0.99474 2.40854   1
  -1   7  -5 6.03880 2.54502   1
  -1   7  -5 0.89507 2.78556   1
  -2   7  -5 23.9750 3.08649   1
  -2   7  -5 17.5044 3.27838   1
  -3   7  -5 25.3627 3.47040   1
  -3   7  -5 24.5368 3.62629   1
  -4   7  -5 -4.8745 3.14611   1
  -4   7  -5 1.41279 3.16017   1
  -5   7  -5 4.27549 3.45068   1
  -5   7  -5 6.37786 3.71233   1
  -6   7  -5 204.937 7.90898   1
  -6   7  -5 204.911 7.90623   1
  -7   7  -5 413.154 10.4928   1
  -7   7  -5 421.321 10.7601   1
  -8   7  -5 427.994 11.1125   1
   9  -7   5 252.624 6.99252   1
  -9   7  -5 278.175 10.9108   1
  -9   7  -5 263.044 9.81767   1
   9   7   5 264.961 7.62977   1
   9   7   5 259.457 7.53454   1
  10  -7   5 46.3749 5.70395   1
  10  -7   5 48.2447 5.28541   1
 -10   7  -5 44.4644 6.09853   1
  10   7   5 43.7446 4.60306   1
 -10   7  -5 41.0099 5.66043   1
  11  -7   5 208.994 7.46169   1
  11  -7   5 213.410 7.96594   1
 -11   7  -5 189.218 10.8966   1
  11   7   5 205.626 8.28869   1
 -11   7  -5 216.219 10.7684   1
  12  -7   5 24.3677 4.24162   1
  12  -7   5 28.5732 4.84072   1
 -12   7  -5 18.5990 5.96266   1
  12   7   5 32.7760 5.13107   1
  12   7   5 20.3860 4.88408   1
 -12   7  -5 10.7022 6.18758   1
  13  -7   5 173.565 13.4642   1
  13  -7   5 198.782 8.89760   1
 -13   7  -5 205.574 11.2872   1
 -13   7  -5 192.925 11.9898   1
  13   7   5 196.053 9.30013   1
  14  -7   5 25.0007 5.22733   1
  14  -7   5 9.01149 7.85505   1
 -14   7  -5 11.7171 7.16533   1
  14   7   5 20.1228 5.76694   1
 -14   7  -5 19.7877 7.01214   1
  15  -7   5 116.599 12.2013   1
  15  -7   5 127.914 9.34344   1
  15   7   5 153.341 10.7352   1
 -15   7  -5 134.036 12.1453   1
  15   7   5 156.733 12.6442   1
 -15   7  -5 140.321 13.0048   1
  16  -7   5 6.86856 6.01558   1
 -16   7  -5 -7.9503 8.88248   1
  16   7   5 14.4134 7.07700   1
 -16   7  -5 -7.0273 7.60735   1
  16   7   5 6.72471 6.80327   1
  17  -7   5 86.1471 8.03522   1
  17  -7   5 86.8669 10.4895   1
 -17   7  -5 73.0826 10.8623   1
 -17   7  -5 88.0348 10.5935   1
  17   7   5 105.386 12.5304   1
  17   7   5 91.7161 9.48943   1
  17  -8  -5 21.9419 6.49531   1
  17  -8  -5 25.9683 5.73758   1
 -17   8   5 29.0337 10.1635   1
  17   8  -5 19.3243 8.36175   1
  17   8  -5 23.4111 8.16117   1
 -17   8   5 33.7413 8.96059   1
 -16   8   5 36.4127 8.24805   1
  16   8  -5 44.9813 8.12976   1
 -16   8   5 49.2606 9.37128   1
  16   8  -5 41.1457 7.64535   1
  15   8  -5 21.1501 6.53204   1
 -15   8   5 3.09836 6.78916   1
 -15   8   5 19.1048 7.78232   1
  15   8  -5 26.5835 6.77478   1
  14   8  -5 -0.5595 5.88593   1
  14   8  -5 10.6008 6.09443   1
 -14   8   5 9.36881 6.17210   1
 -14   8   5 12.5590 7.19174   1
 -13   8   5 -8.2772 6.20173   1
  13   8  -5 8.58694 5.56247   1
 -13   8   5 6.66603 5.83067   1
  13   8  -5 4.10952 5.84970   1
  12   8  -5 4.57766 4.78163   1
 -12   8   5 10.9418 5.97547   1
  12   8  -5 -2.7902 4.82615   1
 -12   8   5 9.04054 5.46621   1
  11   8  -5 65.7466 5.59608   1
 -11   8   5 58.1063 6.31759   1
 -11   8   5 74.7679 9.20776   1
 -10   8   5 33.1148 6.40730   1
 -10   8   5 22.9403 5.16965   1
  10   8  -5 31.5293 4.59474   1
  10   8  -5 30.2084 4.40419   1
   9   8  -5 107.389 6.55714   1
  -9   8   5 106.249 12.6350   1
  -9   8   5 98.3570 8.07797   1
  -8   8   5 134.199 7.74944   1
  -8   8   5 136.075 7.84340   1
  -7   8   5 81.4088 6.90662   1
  -7   8   5 64.3496 6.69409   1
  -6   8   5 47.6301 4.58010   1
  -6   8   5 40.5767 4.38549   1
  -5   8   5 189.395 6.99010   1
  -5   8   5 178.936 7.08815   1
  -1   8  -5 144.964 5.95011   1
  -1   8  -5 150.294 6.21140   1
  -2   8  -5 3.28145 3.25235   1
  -2   8  -5 10.5092 3.36873   1
  -3   8  -5 249.038 7.93213   1
  -3   8  -5 255.234 7.88996   1
  -4   8  -5 587.291 11.5348   1
  -4   8  -5 585.346 11.4461   1
  -5   8  -5 0.08938 3.87236   1
  -5   8  -5 3.17379 3.81576   1
  -6   8  -5 8.00079 4.08320   1
  -6   8  -5 7.75387 4.09460   1
  -7   8  -5 361.967 10.7329   1
  -8   8  -5 522.276 16.8833   1
  -8   8  -5 536.210 12.7965   1
  -9   8  -5 6.88825 5.01579   1
  -9   8  -5 -3.0843 5.29759   1
 -10   8  -5 83.5025 9.16483   1
 -10   8  -5 71.6425 7.24902   1
 -11   8  -5 54.5736 6.80930   1
 -11   8  -5 43.6339 6.96756   1
  11   8   5 62.5596 7.19835   1
  12   8   5 25.1565 5.15455   1
 -12   8  -5 17.7600 6.93827   1
 -12   8  -5 26.6630 6.73209   1
  12   8   5 32.0614 5.36517   1
  13  -8   5 2.53231 4.08677   1
  13   8   5 -5.6667 5.43136   1
 -13   8  -5 -2.3801 7.12947   1
 -13   8  -5 2.19339 6.55000   1
  13   8   5 7.64899 5.72369   1
  14  -8   5 53.6802 5.92764   1
  14  -8   5 48.8339 7.23026   1
 -14   8  -5 51.8539 8.59668   1
  14   8   5 57.0157 7.10524   1
 -14   8  -5 48.5044 8.28714   1
  14   8   5 59.8626 6.79699   1
  15  -8   5 45.6176 6.45658   1
 -15   8  -5 38.7274 9.41555   1
 -15   8  -5 37.7027 8.81656   1
  15   8   5 49.4168 7.56207   1
  16  -8   5 -8.6742 6.27715   1
  16  -8   5 11.6069 5.58991   1
  16   8   5 -0.7414 7.95050   1
 -16   8  -5 13.5731 9.21617   1
  16   8   5 15.4699 7.78035   1
 -16   8  -5 -4.1653 10.1947   1
 -15   9   5 20.3828 7.98684   1
  15   9  -5 21.8760 9.53509   1
  15   9  -5 11.0485 7.45541   1
 -15   9   5 16.7684 9.38980   1
 -14   9   5 7.21193 8.31788   1
  14   9  -5 4.72164 7.60021   1
  14   9  -5 3.06004 6.76669   1
 -14   9   5 0.64314 7.02974   1
  13   9  -5 30.4452 6.47685   1
 -13   9   5 23.1404 7.84785   1
  13   9  -5 34.5850 7.39579   1
 -13   9   5 20.6232 6.78056   1
  12   9  -5 16.7432 5.87354   1
 -12   9   5 13.0402 7.10355   1
  12   9  -5 22.8359 5.82577   1
 -12   9   5 15.4401 6.01424   1
  11   9  -5 2.13892 5.07569   1
 -11   9   5 -2.9463 6.12102   1
 -11   9   5 10.0192 5.83392   1
 -10   9   5 95.5196 9.84539   1
 -10   9   5 102.443 9.16072   1
  -9   9   5 67.0216 8.25274   1
  -9   9   5 54.2250 5.86897   1
  -8   9   5 44.0521 8.61977   1
  -8   9   5 54.3504 5.72666   1
  -7   9   5 12.0629 4.60071   1
  -7   9   5 8.98854 4.46638   1
  -6   9   5 7.04023 4.07466   1
  -6   9   5 8.60702 4.27389   1
  -5   9   5 23.8371 3.97922   1
  -5   9   5 28.2355 4.31570   1
  -2   9  -5 79.9048 6.38276   1
  -2   9  -5 64.2477 6.32571   1
  -3   9  -5 10.3727 4.06892   1
  -3   9  -5 10.9001 4.19112   1
  -4   9  -5 574.409 11.7915   1
  -4   9  -5 582.872 12.1114   1
  -5   9  -5 2.54362 4.32065   1
  -5   9  -5 5.58709 4.58066   1
  -6   9  -5 107.484 8.14451   1
  -6   9  -5 108.799 10.6687   1
  -7   9  -5 76.1267 6.65175   1
  -8   9  -5 -5.3365 5.38175   1
  -8   9  -5 0.04721 5.17003   1
  -9   9  -5 50.3591 6.52345   1
  -9   9  -5 55.4724 6.97999   1
 -10   9  -5 113.220 10.4362   1
 -10   9  -5 108.888 10.9136   1
 -11   9  -5 -2.2191 6.62521   1
 -11   9  -5 0.69205 6.66738   1
 -12   9  -5 43.0787 7.95273   1
 -12   9  -5 42.4145 8.21461   1
 -13   9  -5 -2.1399 8.26018   1
 -13   9  -5 15.9554 7.81906   1
  14   9   5 27.4883 7.34999   1
 -14   9  -5 19.6088 8.96373   1
  14   9   5 20.4722 7.32730   1
 -14   9  -5 5.93200 9.26557   1
 -12  10   5 69.0294 9.44642   1
 -12  10   5 81.3568 8.47275   1
 -11  10   5 26.4304 6.74066   1
 -11  10   5 25.6590 8.16519   1
 -10  10   5 121.673 11.4530   1
 -10  10   5 131.733 10.2636   1
  -9  10   5 67.3371 6.81617   1
  -9  10   5 58.7944 7.17871   1
  -8  10   5 45.4774 6.24184   1
  -7  10   5 9.49415 5.12051   1
  -6  10   5 -1.9497 4.92345   1
  -6  10   5 -1.7812 4.43033   1
  -5  10   5 0.15728 4.28401   1
  -3  10  -5 122.383 8.06350   1
  -3  10  -5 122.107 8.14109   1
  -4  10  -5 10.9530 5.07156   1
  -4  10  -5 13.0449 4.92697   1
  -5  10  -5 1.17254 4.94323   1
  -5  10  -5 -8.3368 5.03829   1
  -6  10  -5 1.49703 5.43770   1
  -6  10  -5 5.99094 5.75167   1
  -7  10  -5 101.441 10.3748   1
  -7  10  -5 99.2327 10.0696   1
  -8  10  -5 9.91107 6.17890   1
  -8  10  -5 16.8103 6.65233   1
  -9  10  -5 37.6070 7.15994   1
  -9  10  -5 24.4826 7.54007   1
 -10  10  -5 310.191 14.5550   1
 -10  10  -5 326.039 14.1354   1
 -11  10  -5 8.20039 7.94155   1
 -11  10  -5 -1.9854 8.37803   1
  -8  11   5 -0.2829 6.43873   1
  -8  11   5 -0.2163 6.92237   1
  -7  11   5 -0.2949 6.01157   1
  -6  11   5 35.9259 6.48405   1
  -3  11  -5 6.17651 5.58821   1
  -4  11  -5 5.88881 5.72582   1
  -4  11  -5 7.87426 7.10963   1
  -5  11  -5 -8.8276 5.94463   1
  -5  11  -5 -5.2245 5.91622   1
  -6  11  -5 14.6366 6.52223   1
  -7  11  -5 52.4962 7.88401   1
  -7  11  -5 40.0052 7.55175   1
 -23   0   6 15.1544 8.37530   1
  23   0  -6 10.2002 9.87372   1
  23   0  -6 12.4799 9.99760   1
  22   0  -6 -4.1129 8.53860   1
 -22   0   6 9.87846 8.62795   1
 -22   0   6 2.62565 7.63780   1
  22   0  -6 -19.649 8.16023   1
 -21   0   6 1.17849 7.19596   1
  21   0  -6 5.53930 7.59275   1
 -21   0   6 -11.172 6.55808   1
  21   0  -6 -7.1654 7.19437   1
 -20   0   6 4.81421 6.02690   1
  20   0  -6 -1.4508 5.98306   1
 -20   0   6 8.31076 6.58627   1
  20   0  -6 2.65957 6.90868   1
 -19   0   6 10.6017 5.80996   1
  19   0  -6 1.76207 5.90494   1
 -19   0   6 1.10327 6.51515   1
 -18   0   6 425.166 12.7909   1
  18   0  -6 411.899 13.4102   1
 -17   0   6 -5.3999 6.91588   1
 -17   0   6 2.98537 5.04549   1
  17   0  -6 -2.1511 4.99447   1
  16   0  -6 384.244 11.7986   1
 -16   0   6 379.873 11.2578   1
 -16   0   6 309.371 16.9644   1
  15   0  -6 -8.9387 3.97576   1
 -15   0   6 -3.7773 3.95675   1
  15   0  -6 1.04570 4.14713   1
 -15   0   6 2.33397 4.10989   1
  14   0  -6 99.0622 7.28636   1
 -14   0   6 109.709 7.20305   1
 -14   0   6 107.835 7.03647   1
 -13   0   6 -5.4291 3.34872   1
 -13   0   6 0.87535 3.54292   1
  13   0  -6 -2.8335 3.27779   1
  13   0  -6 -3.0552 3.49831   1
  12   0  -6 11.9875 3.56008   1
 -12   0   6 17.0233 3.44894   1
 -12   0   6 12.2231 3.60984   1
  12   0  -6 11.9961 3.38510   1
 -11   0   6 -3.0524 2.71235   1
  11   0  -6 -0.4479 3.12165   1
 -11   0   6 -2.9270 2.82670   1
  11   0  -6 -4.0626 2.72443   1
  10   0  -6 -4.7194 2.60656   1
 -10   0   6 -1.7932 2.73391   1
 -10   0   6 -5.7102 2.75153   1
  10   0  -6 -5.9458 2.99095   1
   9   0  -6 -2.3765 2.76127   1
  -9   0   6 -6.7562 2.43769   1
   8   0  -6 1414.61 18.2691   1
  -8   0   6 1407.99 18.0779   1
   8   0  -6 1409.79 18.1158   1
  -8   0   6 1437.98 18.1395   1
   7   0  -6 -1.8606 2.48283   1
  -7   0   6 -5.9679 2.25107   1
  -7   0   6 -0.6384 2.25050   1
[truncated: 1,066,633 more chars]
